# Supplementary material for: Defining Critical Genes During Spherule Remodeling and Endospore Development in the Fungal Pathogen, Coccidioides posadasii
Source: Front Genet. 2020 May 15;11:483. doi: 10.3389/fgene.2020.00483 (PMC7243461; doi:10.3389/fgene.2020.00483)
Supplement: Supplementary file 3 [file Table_1.XLSX]

## Sheet: Description
Strain	Sample
Δcts2/Δard1/Δcts3 mycelia	q1
Δcts2/Δard1/Δcts3 spherules	q2
C735 mycelia	q3
C735 spherules	q4

## Sheet: gene_exp.diff
test_id	gene_id	gene	locus	sample_1	sample_2	status	value_1	value_2	log2(fold_change)	test_stat	p_value	q_value	significant
gene6919	gene6919	CPC735_000030	NW_003316024.1:4866-6309	q1	q3	OK	13.1831	3.54132	-1.89633	-2.3772	5e-05	0.000150527	yes
gene6919	gene6919	CPC735_000030	NW_003316024.1:4866-6309	q2	q3	OK	19.0045	3.54132	-2.42398	-3.09042	5e-05	0.000150527	yes
gene6919	gene6919	CPC735_000030	NW_003316024.1:4866-6309	q3	q4	OK	3.54132	13.3531	1.91481	2.37672	5e-05	0.000150527	yes
gene6920	gene6920	CPC735_000040	NW_003316024.1:7999-10673	q1	q2	OK	267.923	148.733	-0.849096	-2.15275	0.0004	0.00102662	yes
gene6920	gene6920	CPC735_000040	NW_003316024.1:7999-10673	q1	q3	OK	267.923	111.82	-1.26064	-3.26771	5e-05	0.000150527	yes
gene6920	gene6920	CPC735_000040	NW_003316024.1:7999-10673	q1	q4	OK	267.923	114.459	-1.22698	-3.21559	5e-05	0.000150527	yes
gene6923	gene6923	CPC735_000070	NW_003316024.1:19496-23029	q1	q2	OK	21.923	7.78546	-1.49359	-3.87646	5e-05	0.000150527	yes
gene6923	gene6923	CPC735_000070	NW_003316024.1:19496-23029	q1	q4	OK	21.923	15.5566	-0.494917	-1.47361	0.0269	0.0451616	yes
gene6923	gene6923	CPC735_000070	NW_003316024.1:19496-23029	q2	q3	OK	7.78546	29.4752	1.92064	5.21264	5e-05	0.000150527	yes
gene6923	gene6923	CPC735_000070	NW_003316024.1:19496-23029	q2	q4	OK	7.78546	15.5566	0.998676	2.61848	5e-05	0.000150527	yes
gene6923	gene6923	CPC735_000070	NW_003316024.1:19496-23029	q3	q4	OK	29.4752	15.5566	-0.921968	-2.914	5e-05	0.000150527	yes
gene6924	gene6924	CPC735_000080	NW_003316024.1:23936-25394	q1	q2	OK	7.35644	23.1373	1.65314	3.37155	5e-05	0.000150527	yes
gene6924	gene6924	CPC735_000080	NW_003316024.1:23936-25394	q1	q3	OK	7.35644	113.264	3.94453	8.09798	5e-05	0.000150527	yes
gene6924	gene6924	CPC735_000080	NW_003316024.1:23936-25394	q1	q4	OK	7.35644	110.403	3.90763	8.10259	5e-05	0.000150527	yes
gene6924	gene6924	CPC735_000080	NW_003316024.1:23936-25394	q2	q3	OK	23.1373	113.264	2.29139	5.62504	5e-05	0.000150527	yes
gene6924	gene6924	CPC735_000080	NW_003316024.1:23936-25394	q2	q4	OK	23.1373	110.403	2.25448	5.61424	5e-05	0.000150527	yes
gene6925	gene6925	CPC735_000090	NW_003316024.1:25937-27268	q1	q4	OK	33.3722	48.9537	0.552774	1.60869	0.01455	0.0261106	yes
gene6925	gene6925	CPC735_000090	NW_003316024.1:25937-27268	q2	q3	OK	30.4448	43.9924	0.531059	1.5109	0.02775	0.0464087	yes
gene6925	gene6925	CPC735_000090	NW_003316024.1:25937-27268	q2	q4	OK	30.4448	48.9537	0.685224	1.93823	0.0032	0.0067273	yes
gene6926	gene6926	CPC735_000100	NW_003316024.1:30169-32070	q1	q2	OK	46.9959	28.958	-0.698572	-2.04246	0.00155	0.00349311	yes
gene6926	gene6926	CPC735_000100	NW_003316024.1:30169-32070	q1	q3	OK	46.9959	67.1457	0.514761	1.56137	0.01325	0.024025	yes
gene6926	gene6926	CPC735_000100	NW_003316024.1:30169-32070	q2	q3	OK	28.958	67.1457	1.21333	3.5227	5e-05	0.000150527	yes
gene6926	gene6926	CPC735_000100	NW_003316024.1:30169-32070	q2	q4	OK	28.958	44.7206	0.626978	1.81404	0.0045	0.00912203	yes
gene6926	gene6926	CPC735_000100	NW_003316024.1:30169-32070	q3	q4	OK	67.1457	44.7206	-0.586355	-1.7586	0.00555	0.0110078	yes
gene6927	gene6927	CPC735_000110	NW_003316024.1:32601-34325	q1	q4	OK	163.64	96.1303	-0.767461	-2.03982	0.0006	0.00148391	yes
gene6927	gene6927	CPC735_000110	NW_003316024.1:32601-34325	q2	q4	OK	158.762	96.1303	-0.723798	-1.9017	0.00055	0.00136993	yes
gene6928	gene6928	CPC735_000120	NW_003316024.1:34589-37933	q1	q2	OK	31.0197	11.1647	-1.47424	-3.84705	5e-05	0.000150527	yes
gene6928	gene6928	CPC735_000120	NW_003316024.1:34589-37933	q1	q3	OK	31.0197	15.8335	-0.970209	-2.73655	5e-05	0.000150527	yes
gene6928	gene6928	CPC735_000120	NW_003316024.1:34589-37933	q1	q4	OK	31.0197	11.9865	-1.37178	-3.75815	5e-05	0.000150527	yes
gene6929	gene6929	CPC735_000130	NW_003316024.1:38243-40659	q1	q3	OK	39.8298	22.7643	-0.807075	-2.13117	0.00025	0.000668257	yes
gene6929	gene6929	CPC735_000130	NW_003316024.1:38243-40659	q2	q3	OK	33.1354	22.7643	-0.541598	-1.41783	0.01175	0.0216007	yes
gene6929	gene6929	CPC735_000130	NW_003316024.1:38243-40659	q2	q4	OK	33.1354	46.0102	0.473582	1.30918	0.0239	0.0406332	yes
gene6929	gene6929	CPC735_000130	NW_003316024.1:38243-40659	q3	q4	OK	22.7643	46.0102	1.01518	2.6179	5e-05	0.000150527	yes
gene6930	gene6930	CPC735_000140	NW_003316024.1:43557-45302	q2	q3	OK	11.0207	4.12971	-1.4161	-2.55312	0.00055	0.00136993	yes
gene6930	gene6930	CPC735_000140	NW_003316024.1:43557-45302	q2	q4	OK	11.0207	6.74511	-0.7083	-1.43748	0.02215	0.0379792	yes
gene6931	gene6931	CPC735_000150	NW_003316024.1:45527-46387	q1	q3	OK	5.22416	71.5394	3.77547	6.17578	0.0001	0.000287262	yes
gene6931	gene6931	CPC735_000150	NW_003316024.1:45527-46387	q1	q4	OK	5.22416	28.0075	2.42254	3.81946	0.00185	0.00410079	yes
gene6931	gene6931	CPC735_000150	NW_003316024.1:45527-46387	q2	q3	OK	13.6772	71.5394	2.38696	5.68756	5e-05	0.000150527	yes
gene6931	gene6931	CPC735_000150	NW_003316024.1:45527-46387	q2	q4	OK	13.6772	28.0075	1.03404	2.28553	0.0163	0.0289016	yes
gene6931	gene6931	CPC735_000150	NW_003316024.1:45527-46387	q3	q4	OK	71.5394	28.0075	-1.35292	-4.43844	0.00015	0.000418224	yes
gene6932	gene6932	CPC735_000160	NW_003316024.1:49870-58672	q1	q3	OK	7.37372	26.418	1.84105	4.7038	5e-05	0.000150527	yes
gene6932	gene6932	CPC735_000160	NW_003316024.1:49870-58672	q2	q3	OK	6.99072	26.418	1.91801	4.90885	5e-05	0.000150527	yes
gene6932	gene6932	CPC735_000160	NW_003316024.1:49870-58672	q3	q4	OK	26.418	5.37784	-2.29642	-5.73091	5e-05	0.000150527	yes
gene6933	gene6933	CPC735_000170	NW_003316024.1:59162-62346	q1	q2	OK	38.4613	22.9763	-0.743263	-2.14162	0.0005	0.00125694	yes
gene6933	gene6933	CPC735_000170	NW_003316024.1:59162-62346	q1	q3	OK	38.4613	54.9387	0.514415	1.63553	0.0127	0.0231456	yes
gene6933	gene6933	CPC735_000170	NW_003316024.1:59162-62346	q2	q3	OK	22.9763	54.9387	1.25768	3.89233	5e-05	0.000150527	yes
gene6933	gene6933	CPC735_000170	NW_003316024.1:59162-62346	q2	q4	OK	22.9763	33.9123	0.561665	1.69092	0.0096	0.018039	yes
gene6933	gene6933	CPC735_000170	NW_003316024.1:59162-62346	q3	q4	OK	54.9387	33.9123	-0.696013	-2.33553	0.00095	0.0022465	yes
gene6934	gene6934	CPC735_000180	NW_003316024.1:66499-68208	q1	q2	OK	1.46707	6.98173	2.25064	2.77472	0.00165	0.00369706	yes
gene6934	gene6934	CPC735_000180	NW_003316024.1:66499-68208	q2	q3	OK	6.98173	2.54835	-1.45402	-2.26322	0.00635	0.0124284	yes
gene6934	gene6934	CPC735_000180	NW_003316024.1:66499-68208	q2	q4	OK	6.98173	2.92816	-1.25359	-2.02057	0.0091	0.0171925	yes
gene6935	gene6935	CPC735_000190	NW_003316024.1:68944-70992	q1	q2	OK	5.35868	42.4363	2.98535	6.43498	5e-05	0.000150527	yes
gene6935	gene6935	CPC735_000190	NW_003316024.1:68944-70992	q1	q3	OK	5.35868	40.1876	2.9068	6.095	5e-05	0.000150527	yes
gene6935	gene6935	CPC735_000190	NW_003316024.1:68944-70992	q1	q4	OK	5.35868	50.8397	3.24601	7.02634	5e-05	0.000150527	yes
gene6936	gene6936	CPC735_000200	NW_003316024.1:71648-73004	q1	q2	OK	150.291	93.2187	-0.689068	-2.20608	0.0013	0.0029799	yes
gene6936	gene6936	CPC735_000200	NW_003316024.1:71648-73004	q1	q3	OK	150.291	95.5929	-0.652784	-2.09114	0.00255	0.00547283	yes
gene6936	gene6936	CPC735_000200	NW_003316024.1:71648-73004	q2	q4	OK	93.2187	151.36	0.699297	2.22074	0.0011	0.00256384	yes
gene6936	gene6936	CPC735_000200	NW_003316024.1:71648-73004	q3	q4	OK	95.5929	151.36	0.663013	2.10673	0.0012	0.0027746	yes
gene6937	gene6937	CPC735_000210	NW_003316024.1:74942-78496	q1	q2	OK	64.218	26.172	-1.29496	-3.78149	5e-05	0.000150527	yes
gene6937	gene6937	CPC735_000210	NW_003316024.1:74942-78496	q1	q3	OK	64.218	30.8846	-1.05609	-3.35164	5e-05	0.000150527	yes
gene6937	gene6937	CPC735_000210	NW_003316024.1:74942-78496	q1	q4	OK	64.218	42.806	-0.585163	-1.84545	0.00635	0.0124284	yes
gene6937	gene6937	CPC735_000210	NW_003316024.1:74942-78496	q2	q4	OK	26.172	42.806	0.709792	2.26828	0.0006	0.00148391	yes
gene6937	gene6937	CPC735_000210	NW_003316024.1:74942-78496	q3	q4	OK	30.8846	42.806	0.470928	1.66564	0.02465	0.041768	yes
gene6938	gene6938	CPC735_000220	NW_003316024.1:82296-84171	q1	q2	OK	54.6666	15.8749	-1.78391	-4.76745	5e-05	0.000150527	yes
gene6938	gene6938	CPC735_000220	NW_003316024.1:82296-84171	q1	q3	OK	54.6666	26.1268	-1.06513	-3.18447	5e-05	0.000150527	yes
gene6938	gene6938	CPC735_000220	NW_003316024.1:82296-84171	q1	q4	OK	54.6666	28.8095	-0.924116	-2.78882	5e-05	0.000150527	yes
gene6938	gene6938	CPC735_000220	NW_003316024.1:82296-84171	q2	q3	OK	15.8749	26.1268	0.718784	1.91019	0.00365	0.00757216	yes
gene6938	gene6938	CPC735_000220	NW_003316024.1:82296-84171	q2	q4	OK	15.8749	28.8095	0.859798	2.30184	0.0005	0.00125694	yes
gene6939	gene6939	CPC735_000230	NW_003316024.1:84680-88373	q1	q2	OK	53.7862	25.3751	-1.08382	-3.07555	5e-05	0.000150527	yes
gene6939	gene6939	CPC735_000230	NW_003316024.1:84680-88373	q1	q3	OK	53.7862	34.8696	-0.625266	-1.73343	0.0032	0.0067273	yes
gene6939	gene6939	CPC735_000230	NW_003316024.1:84680-88373	q1	q4	OK	53.7862	15.834	-1.76421	-4.81351	5e-05	0.000150527	yes
gene6939	gene6939	CPC735_000230	NW_003316024.1:84680-88373	q2	q3	OK	25.3751	34.8696	0.458555	1.25591	0.0284	0.047345	yes
gene6939	gene6939	CPC735_000230	NW_003316024.1:84680-88373	q2	q4	OK	25.3751	15.834	-0.680392	-1.83469	0.0018	0.00400008	yes
gene6939	gene6939	CPC735_000230	NW_003316024.1:84680-88373	q3	q4	OK	34.8696	15.834	-1.13895	-3.00707	5e-05	0.000150527	yes
gene6940	gene6940	CPC735_000240	NW_003316024.1:90083-93815	q1	q2	OK	9.76894	137.056	3.81042	5.61106	5e-05	0.000150527	yes
gene6940	gene6940	CPC735_000240	NW_003316024.1:90083-93815	q1	q4	OK	9.76894	92.3189	3.24035	4.53339	5e-05	0.000150527	yes
gene6940	gene6940	CPC735_000240	NW_003316024.1:90083-93815	q2	q3	OK	137.056	12.536	-3.45062	-4.85926	5e-05	0.000150527	yes
gene6940	gene6940	CPC735_000240	NW_003316024.1:90083-93815	q3	q4	OK	12.536	92.3189	2.88055	3.87009	5e-05	0.000150527	yes
gene6941	gene6941	CPC735_000250	NW_003316024.1:90083-93815	q1	q3	OK	55.069	83.9325	0.60799	1.41424	0.0077	0.014793	yes
gene6941	gene6941	CPC735_000250	NW_003316024.1:90083-93815	q1	q4	OK	55.069	130.486	1.24458	2.4943	5e-05	0.000150527	yes
gene6941	gene6941	CPC735_000250	NW_003316024.1:90083-93815	q2	q4	OK	60.277	130.486	1.11422	1.56507	0.006	0.0118039	yes
gene6941	gene6941	CPC735_000250	NW_003316024.1:90083-93815	q3	q4	OK	83.9325	130.486	0.636593	1.24358	0.01955	0.0339942	yes
gene6942	gene6942	CPC735_000260	NW_003316024.1:95034-96563	q1	q2	OK	47.188	28.4005	-0.732507	-2.21836	0.0017	0.00379896	yes
gene6942	gene6942	CPC735_000260	NW_003316024.1:95034-96563	q1	q4	OK	47.188	14.3178	-1.72062	-5.16602	5e-05	0.000150527	yes
gene6942	gene6942	CPC735_000260	NW_003316024.1:95034-96563	q2	q4	OK	28.4005	14.3178	-0.988109	-2.81515	0.0014	0.00318738	yes
gene6942	gene6942	CPC735_000260	NW_003316024.1:95034-96563	q3	q4	OK	36.5847	14.3178	-1.35344	-4.25491	0.0001	0.000287262	yes
gene6943	gene6943	CPC735_000270	NW_003316024.1:97229-99357	q1	q2	OK	27.1897	39.1465	0.525825	1.45053	0.0198	0.0343891	yes
gene6943	gene6943	CPC735_000270	NW_003316024.1:97229-99357	q1	q3	OK	27.1897	40.2169	0.564744	1.56924	0.0097	0.0182098	yes
gene6943	gene6943	CPC735_000270	NW_003316024.1:97229-99357	q1	q4	OK	27.1897	39.4195	0.535851	1.49495	0.01535	0.0273859	yes
gene6944	gene6944	CPC735_000280	NW_003316024.1:99634-100539	q1	q2	OK	76.432	123.372	0.690763	2.33105	0.002	0.00439479	yes
gene6944	gene6944	CPC735_000280	NW_003316024.1:99634-100539	q1	q4	OK	76.432	138.269	0.855234	2.89431	5e-05	0.000150527	yes
gene6944	gene6944	CPC735_000280	NW_003316024.1:99634-100539	q2	q3	OK	123.372	66.1789	-0.898568	-2.89929	0.00015	0.000418224	yes
gene6944	gene6944	CPC735_000280	NW_003316024.1:99634-100539	q3	q4	OK	66.1789	138.269	1.06304	3.43891	5e-05	0.000150527	yes
gene6945	gene6945	CPC735_000290	NW_003316024.1:100884-101254	q1	q2	OK	294.646	1500.82	2.3487	17.5909	5e-05	0.000150527	yes
gene6945	gene6945	CPC735_000290	NW_003316024.1:100884-101254	q1	q3	OK	294.646	564.726	0.938569	8.3257	0.0005	0.00125694	yes
gene6945	gene6945	CPC735_000290	NW_003316024.1:100884-101254	q1	q4	OK	294.646	720.511	1.29004	11.5277	5e-05	0.000150527	yes
gene6945	gene6945	CPC735_000290	NW_003316024.1:100884-101254	q2	q3	OK	1500.82	564.726	-1.41013	-13.5095	5e-05	0.000150527	yes
gene6945	gene6945	CPC735_000290	NW_003316024.1:100884-101254	q2	q4	OK	1500.82	720.511	-1.05866	-10.2296	5e-05	0.000150527	yes
gene6946	gene6946	CPC735_000300	NW_003316024.1:101782-102574	q1	q3	OK	42.8045	97.9304	1.194	3.60411	5e-05	0.000150527	yes
gene6946	gene6946	CPC735_000300	NW_003316024.1:101782-102574	q1	q4	OK	42.8045	126.446	1.56269	4.8843	5e-05	0.000150527	yes
gene6946	gene6946	CPC735_000300	NW_003316024.1:101782-102574	q2	q3	OK	56.8685	97.9304	0.784126	2.40314	0.00065	0.00159583	yes
gene6946	gene6946	CPC735_000300	NW_003316024.1:101782-102574	q2	q4	OK	56.8685	126.446	1.15282	3.66246	5e-05	0.000150527	yes
gene6947	gene6947	CPC735_000310	NW_003316024.1:103019-105264	q1	q2	OK	81.2829	33.0416	-1.29867	-3.65126	5e-05	0.000150527	yes
gene6947	gene6947	CPC735_000310	NW_003316024.1:103019-105264	q1	q3	OK	81.2829	46.3778	-0.809518	-2.34449	0.0002	0.000544585	yes
gene6947	gene6947	CPC735_000310	NW_003316024.1:103019-105264	q1	q4	OK	81.2829	26.7135	-1.60538	-4.62486	5e-05	0.000150527	yes
gene6947	gene6947	CPC735_000310	NW_003316024.1:103019-105264	q2	q3	OK	33.0416	46.3778	0.489152	1.37585	0.02385	0.0405695	yes
gene6947	gene6947	CPC735_000310	NW_003316024.1:103019-105264	q3	q4	OK	46.3778	26.7135	-0.795867	-2.29379	0.0002	0.000544585	yes
gene6948	gene6948	CPC735_000320	NW_003316024.1:105719-106929	q1	q2	OK	164.448	227.042	0.465326	1.40212	0.02985	0.0494951	yes
gene6948	gene6948	CPC735_000320	NW_003316024.1:105719-106929	q2	q3	OK	227.042	157.554	-0.52711	-1.5415	0.01575	0.0280305	yes
gene6949	gene6949	CPC735_000330	NW_003316024.1:107722-109471	q2	q3	OK	48.3729	32.4283	-0.576947	-1.6303	0.00905	0.0171096	yes
gene6949	gene6949	CPC735_000330	NW_003316024.1:107722-109471	q3	q4	OK	32.4283	47.5798	0.553095	1.5408	0.0135	0.0244193	yes
gene6950	gene6950	CPC735_000340	NW_003316024.1:109900-112330	q1	q2	OK	24.6354	14.5925	-0.755502	-2.03602	0.001	0.00235559	yes
gene6950	gene6950	CPC735_000340	NW_003316024.1:109900-112330	q1	q3	OK	24.6354	12.4191	-0.988174	-2.62712	5e-05	0.000150527	yes
gene6950	gene6950	CPC735_000340	NW_003316024.1:109900-112330	q2	q4	OK	14.5925	23.8847	0.710855	1.93293	0.00275	0.00586075	yes
gene6950	gene6950	CPC735_000340	NW_003316024.1:109900-112330	q3	q4	OK	12.4191	23.8847	0.943527	2.53037	5e-05	0.000150527	yes
gene6951	gene6951	CPC735_000350	NW_003316024.1:113220-115527	q1	q3	OK	5.28921	34.9416	2.72382	6.63004	5e-05	0.000150527	yes
gene6951	gene6951	CPC735_000350	NW_003316024.1:113220-115527	q2	q3	OK	7.99189	34.9416	2.12834	5.69919	5e-05	0.000150527	yes
gene6951	gene6951	CPC735_000350	NW_003316024.1:113220-115527	q3	q4	OK	34.9416	5.50281	-2.66671	-6.8947	5e-05	0.000150527	yes
gene6952	gene6952	CPC735_000360	NW_003316024.1:119312-122279	q1	q2	OK	4.88173	21.1622	2.11602	4.6948	5e-05	0.000150527	yes
gene6952	gene6952	CPC735_000360	NW_003316024.1:119312-122279	q1	q3	OK	4.88173	25.1169	2.3632	5.07011	5e-05	0.000150527	yes
gene6952	gene6952	CPC735_000360	NW_003316024.1:119312-122279	q1	q4	OK	4.88173	12.1429	1.31465	2.73006	0.0001	0.000287262	yes
gene6952	gene6952	CPC735_000360	NW_003316024.1:119312-122279	q2	q4	OK	21.1622	12.1429	-0.801372	-2.01364	0.001	0.00235559	yes
gene6952	gene6952	CPC735_000360	NW_003316024.1:119312-122279	q3	q4	OK	25.1169	12.1429	-1.04854	-2.52468	5e-05	0.000150527	yes
gene6953	gene6953	CPC735_000370	NW_003316024.1:122620-124293	q1	q2	OK	7.76115	22.8895	1.56034	3.33349	5e-05	0.000150527	yes
gene6953	gene6953	CPC735_000370	NW_003316024.1:122620-124293	q1	q3	OK	7.76115	17.4036	1.16505	2.45665	0.0005	0.00125694	yes
gene6953	gene6953	CPC735_000370	NW_003316024.1:122620-124293	q1	q4	OK	7.76115	22.0537	1.50668	3.25502	5e-05	0.000150527	yes
gene6954	gene6954	CPC735_000380	NW_003316024.1:125476-128705	q1	q4	OK	23.2685	15.3228	-0.602697	-1.75547	0.0076	0.0146182	yes
gene6954	gene6954	CPC735_000380	NW_003316024.1:125476-128705	q2	q3	OK	17.9746	25.4066	0.499239	1.47814	0.0221	0.0379105	yes
gene6954	gene6954	CPC735_000380	NW_003316024.1:125476-128705	q3	q4	OK	25.4066	15.3228	-0.72952	-2.20633	0.00115	0.00266971	yes
gene6955	gene6955	CPC735_000390	NW_003316024.1:129355-130916	q2	q3	OK	13.8091	21.5193	0.640007	1.40711	0.0132	0.0239447	yes
gene6956	gene6956	CPC735_000400	NW_003316024.1:131494-133745	q1	q3	OK	220.725	113.857	-0.955022	-3.32173	5e-05	0.000150527	yes
gene6956	gene6956	CPC735_000400	NW_003316024.1:131494-133745	q2	q3	OK	240.103	113.857	-1.07643	-3.58126	5e-05	0.000150527	yes
gene6956	gene6956	CPC735_000400	NW_003316024.1:131494-133745	q3	q4	OK	113.857	258.948	1.18544	4.68145	5e-05	0.000150527	yes
gene6957	gene6957	CPC735_000410	NW_003316024.1:134125-135581	q1	q2	OK	1409.84	2524.76	0.840611	2.38397	0.00095	0.0022465	yes
gene6957	gene6957	CPC735_000410	NW_003316024.1:134125-135581	q1	q4	OK	1409.84	757.721	-0.895798	-2.6646	0.00015	0.000418224	yes
gene6957	gene6957	CPC735_000410	NW_003316024.1:134125-135581	q2	q3	OK	2524.76	1351.31	-0.901783	-2.47895	0.00035	0.000909126	yes
gene6957	gene6957	CPC735_000410	NW_003316024.1:134125-135581	q2	q4	OK	2524.76	757.721	-1.73641	-4.95102	5e-05	0.000150527	yes
gene6957	gene6957	CPC735_000410	NW_003316024.1:134125-135581	q3	q4	OK	1351.31	757.721	-0.834626	-2.39918	0.00065	0.00159583	yes
gene6958	gene6958	CPC735_000420	NW_003316024.1:137044-137810	q1	q3	OK	75.7642	157.116	1.05224	3.80119	5e-05	0.000150527	yes
gene6958	gene6958	CPC735_000420	NW_003316024.1:137044-137810	q1	q4	OK	75.7642	142.353	0.909883	3.18674	0.00025	0.000668257	yes
gene6958	gene6958	CPC735_000420	NW_003316024.1:137044-137810	q2	q3	OK	77.4898	157.116	1.01975	3.66513	5e-05	0.000150527	yes
gene6958	gene6958	CPC735_000420	NW_003316024.1:137044-137810	q2	q4	OK	77.4898	142.353	0.877392	3.05828	0.0003	0.000790541	yes
gene6959	gene6959	CPC735_000430	NW_003316024.1:137816-142751	q1	q2	OK	28.6774	14.1871	-1.01533	-2.80482	5e-05	0.000150527	yes
gene6959	gene6959	CPC735_000430	NW_003316024.1:137816-142751	q1	q4	OK	28.6774	20.7098	-0.469604	-1.3298	0.023	0.0392859	yes
gene6959	gene6959	CPC735_000430	NW_003316024.1:137816-142751	q2	q3	OK	14.1871	27.9745	0.979532	2.67832	5e-05	0.000150527	yes
gene6959	gene6959	CPC735_000430	NW_003316024.1:137816-142751	q2	q4	OK	14.1871	20.7098	0.545731	1.50245	0.01055	0.0196292	yes
gene1858	gene1858	CPC735_000550	NW_003315984.1:38893-42051	q1	q2	OK	76.5938	231.497	1.59569	3.56251	5e-05	0.000150527	yes
gene1858	gene1858	CPC735_000550	NW_003315984.1:38893-42051	q1	q3	OK	76.5938	48.961	-0.645594	-1.42295	0.01015	0.0189647	yes
gene1858	gene1858	CPC735_000550	NW_003315984.1:38893-42051	q2	q3	OK	231.497	48.961	-2.24129	-4.93051	5e-05	0.000150527	yes
gene1858	gene1858	CPC735_000550	NW_003315984.1:38893-42051	q2	q4	OK	231.497	74.4175	-1.63728	-3.65461	5e-05	0.000150527	yes
gene1858	gene1858	CPC735_000550	NW_003315984.1:38893-42051	q3	q4	OK	48.961	74.4175	0.604007	1.33103	0.01645	0.0291418	yes
gene1859	gene1859	CPC735_000560	NW_003315984.1:80483-81643	q1	q2	OK	191.844	124.048	-0.62903	-2.14309	0.00355	0.00738476	yes
gene1859	gene1859	CPC735_000560	NW_003315984.1:80483-81643	q1	q3	OK	191.844	74.2614	-1.36925	-4.87217	5e-05	0.000150527	yes
gene1859	gene1859	CPC735_000560	NW_003315984.1:80483-81643	q1	q4	OK	191.844	53.6803	-1.83747	-6.39955	5e-05	0.000150527	yes
gene1859	gene1859	CPC735_000560	NW_003315984.1:80483-81643	q2	q3	OK	124.048	74.2614	-0.74022	-2.58036	0.0004	0.00102662	yes
gene1859	gene1859	CPC735_000560	NW_003315984.1:80483-81643	q2	q4	OK	124.048	53.6803	-1.20844	-4.12668	5e-05	0.000150527	yes
gene1860	gene1860	CPC735_000570	NW_003315984.1:99973-100847	q1	q2	OK	81.2485	515.51	2.66559	8.68729	5e-05	0.000150527	yes
gene1860	gene1860	CPC735_000570	NW_003315984.1:99973-100847	q1	q3	OK	81.2485	27.2924	-1.57384	-4.41862	5e-05	0.000150527	yes
gene1860	gene1860	CPC735_000570	NW_003315984.1:99973-100847	q1	q4	OK	81.2485	268.507	1.72455	5.58439	5e-05	0.000150527	yes
gene1860	gene1860	CPC735_000570	NW_003315984.1:99973-100847	q2	q3	OK	515.51	27.2924	-4.23943	-11.5123	5e-05	0.000150527	yes
gene1860	gene1860	CPC735_000570	NW_003315984.1:99973-100847	q2	q4	OK	515.51	268.507	-0.941041	-2.91651	0.0001	0.000287262	yes
gene1860	gene1860	CPC735_000570	NW_003315984.1:99973-100847	q3	q4	OK	27.2924	268.507	3.29839	8.91695	5e-05	0.000150527	yes
gene1861	gene1861	CPC735_000580	NW_003315984.1:100882-102067	q1	q2	OK	104.441	445.868	2.09393	6.38587	5e-05	0.000150527	yes
gene1861	gene1861	CPC735_000580	NW_003315984.1:100882-102067	q1	q4	OK	104.441	67.0865	-0.63859	-2.33855	0.00275	0.00586075	yes
gene1861	gene1861	CPC735_000580	NW_003315984.1:100882-102067	q2	q3	OK	445.868	84.0737	-2.40689	-7.64515	5e-05	0.000150527	yes
gene1861	gene1861	CPC735_000580	NW_003315984.1:100882-102067	q2	q4	OK	445.868	67.0865	-2.73252	-8.67057	5e-05	0.000150527	yes
gene1862	gene1862	CPC735_000590	NW_003315984.1:103554-104624	q1	q2	OK	202.054	529.831	1.39079	4.10282	5e-05	0.000150527	yes
gene1862	gene1862	CPC735_000590	NW_003315984.1:103554-104624	q1	q3	OK	202.054	143.921	-0.489463	-1.62648	0.0188	0.0328369	yes
gene1862	gene1862	CPC735_000590	NW_003315984.1:103554-104624	q1	q4	OK	202.054	144.382	-0.484847	-1.63691	0.02165	0.0372297	yes
gene1862	gene1862	CPC735_000590	NW_003315984.1:103554-104624	q2	q3	OK	529.831	143.921	-1.88026	-5.52583	5e-05	0.000150527	yes
gene1862	gene1862	CPC735_000590	NW_003315984.1:103554-104624	q2	q4	OK	529.831	144.382	-1.87564	-5.58086	5e-05	0.000150527	yes
gene1863	gene1863	CPC735_000600	NW_003315984.1:134381-135858	q1	q2	OK	59.7517	26.2435	-1.18702	-3.51669	5e-05	0.000150527	yes
gene1863	gene1863	CPC735_000600	NW_003315984.1:134381-135858	q2	q3	OK	26.2435	55.355	1.07675	3.22491	5e-05	0.000150527	yes
gene1863	gene1863	CPC735_000600	NW_003315984.1:134381-135858	q2	q4	OK	26.2435	43.3669	0.724637	2.18519	0.00255	0.00547283	yes
gene1864	gene1864	CPC735_000610	NW_003315984.1:136107-137920	q1	q2	OK	38.6438	61.1309	0.661663	1.88054	0.0029	0.00614799	yes
gene1864	gene1864	CPC735_000610	NW_003315984.1:136107-137920	q1	q4	OK	38.6438	63.5893	0.718547	2.05267	0.00105	0.00246068	yes
gene1864	gene1864	CPC735_000610	NW_003315984.1:136107-137920	q2	q3	OK	61.1309	40.1343	-0.607066	-1.64835	0.00595	0.011717	yes
gene1864	gene1864	CPC735_000610	NW_003315984.1:136107-137920	q3	q4	OK	40.1343	63.5893	0.66395	1.81123	0.00185	0.00410079	yes
gene1865	gene1865	CPC735_000620	NW_003315984.1:137941-139876	q1	q2	OK	91.6795	58.4345	-0.649779	-1.91907	0.002	0.00439479	yes
gene1865	gene1865	CPC735_000620	NW_003315984.1:137941-139876	q1	q3	OK	91.6795	44.4647	-1.04394	-3.00808	5e-05	0.000150527	yes
gene1865	gene1865	CPC735_000620	NW_003315984.1:137941-139876	q1	q4	OK	91.6795	49.7161	-0.882885	-2.59179	5e-05	0.000150527	yes
gene1866	gene1866	CPC735_000630	NW_003315984.1:140353-141851	q1	q2	OK	94.1507	143.048	0.603453	1.84086	0.00385	0.00793768	yes
gene1866	gene1866	CPC735_000630	NW_003315984.1:140353-141851	q1	q3	OK	94.1507	53.6651	-0.810988	-2.54075	5e-05	0.000150527	yes
gene1866	gene1866	CPC735_000630	NW_003315984.1:140353-141851	q2	q3	OK	143.048	53.6651	-1.41444	-4.28055	5e-05	0.000150527	yes
gene1866	gene1866	CPC735_000630	NW_003315984.1:140353-141851	q2	q4	OK	143.048	88.4445	-0.693653	-2.15547	0.00115	0.00266971	yes
gene1866	gene1866	CPC735_000630	NW_003315984.1:140353-141851	q3	q4	OK	53.6651	88.4445	0.720788	2.30264	0.0004	0.00102662	yes
gene1867	gene1867	CPC735_000640	NW_003315984.1:142669-148367	q1	q2	OK	257.501	760.237	1.56187	3.78167	5e-05	0.000150527	yes
gene1867	gene1867	CPC735_000640	NW_003315984.1:142669-148367	q1	q4	OK	257.501	621.773	1.27181	3.18322	5e-05	0.000150527	yes
gene1867	gene1867	CPC735_000640	NW_003315984.1:142669-148367	q2	q3	OK	760.237	258.732	-1.55499	-3.43332	5e-05	0.000150527	yes
gene1867	gene1867	CPC735_000640	NW_003315984.1:142669-148367	q3	q4	OK	258.732	621.773	1.26493	2.87054	0.0004	0.00102662	yes
gene1870	gene1870	CPC735_000670	NW_003315984.1:149761-152832	q1	q2	OK	360.169	61.3955	-2.55247	-7.16865	5e-05	0.000150527	yes
gene1870	gene1870	CPC735_000670	NW_003315984.1:149761-152832	q1	q4	OK	360.169	120.924	-1.57457	-4.39893	5e-05	0.000150527	yes
gene1870	gene1870	CPC735_000670	NW_003315984.1:149761-152832	q2	q3	OK	61.3955	371.239	2.59614	7.40008	5e-05	0.000150527	yes
gene1870	gene1870	CPC735_000670	NW_003315984.1:149761-152832	q2	q4	OK	61.3955	120.924	0.9779	2.94467	5e-05	0.000150527	yes
gene1870	gene1870	CPC735_000670	NW_003315984.1:149761-152832	q3	q4	OK	371.239	120.924	-1.61824	-4.58767	5e-05	0.000150527	yes
gene1871	gene1871	CPC735_000680	NW_003315984.1:153076-155630	q1	q2	OK	228.322	886.098	1.9564	3.51159	5e-05	0.000150527	yes
gene1871	gene1871	CPC735_000680	NW_003315984.1:153076-155630	q1	q3	OK	228.322	490.661	1.10366	1.5862	0.00205	0.00449432	yes
gene1871	gene1871	CPC735_000680	NW_003315984.1:153076-155630	q1	q4	OK	228.322	931.012	2.02773	3.41226	5e-05	0.000150527	yes
gene1871	gene1871	CPC735_000680	NW_003315984.1:153076-155630	q2	q3	OK	886.098	490.661	-0.85274	-1.30176	0.01075	0.0199615	yes
gene1871	gene1871	CPC735_000680	NW_003315984.1:153076-155630	q3	q4	OK	490.661	931.012	0.924072	1.34524	0.00525	0.0104731	yes
gene1873	gene1873	CPC735_000700	NW_003315984.1:156955-157983	q1	q2	OK	15.2136	6.73088	-1.17649	-2.14482	0.00645	0.0126036	yes
gene1873	gene1873	CPC735_000700	NW_003315984.1:156955-157983	q1	q3	OK	15.2136	72.0875	2.24439	6.07557	5e-05	0.000150527	yes
gene1873	gene1873	CPC735_000700	NW_003315984.1:156955-157983	q1	q4	OK	15.2136	8.32756	-0.869394	-1.79034	0.02325	0.0396565	yes
gene1873	gene1873	CPC735_000700	NW_003315984.1:156955-157983	q2	q3	OK	6.73088	72.0875	3.42088	7.04001	5e-05	0.000150527	yes
gene1873	gene1873	CPC735_000700	NW_003315984.1:156955-157983	q3	q4	OK	72.0875	8.32756	-3.11378	-7.52892	5e-05	0.000150527	yes
gene1874	gene1874	CPC735_000710	NW_003315984.1:160636-162124	q1	q2	OK	303.477	505.591	0.736383	2.07037	0.002	0.00439479	yes
gene1874	gene1874	CPC735_000710	NW_003315984.1:160636-162124	q1	q3	OK	303.477	94.0105	-1.69069	-5.12169	5e-05	0.000150527	yes
gene1874	gene1874	CPC735_000710	NW_003315984.1:160636-162124	q2	q3	OK	505.591	94.0105	-2.42708	-7.14028	5e-05	0.000150527	yes
gene1874	gene1874	CPC735_000710	NW_003315984.1:160636-162124	q2	q4	OK	505.591	255.537	-0.984436	-2.82475	5e-05	0.000150527	yes
gene1874	gene1874	CPC735_000710	NW_003315984.1:160636-162124	q3	q4	OK	94.0105	255.537	1.44264	4.47521	5e-05	0.000150527	yes
gene1875	gene1875	CPC735_000720	NW_003315984.1:162419-163669	q1	q2	OK	56.4812	118.772	1.07235	3.4417	5e-05	0.000150527	yes
gene1875	gene1875	CPC735_000720	NW_003315984.1:162419-163669	q2	q3	OK	118.772	49.1561	-1.27275	-3.93379	5e-05	0.000150527	yes
gene1875	gene1875	CPC735_000720	NW_003315984.1:162419-163669	q2	q4	OK	118.772	60.4497	-0.974383	-3.07441	5e-05	0.000150527	yes
gene1876	gene1876	CPC735_000730	NW_003315984.1:164063-164977	q1	q2	OK	55.1908	102.321	0.890608	2.74278	0.00015	0.000418224	yes
gene1876	gene1876	CPC735_000730	NW_003315984.1:164063-164977	q1	q4	OK	55.1908	112.819	1.0315	3.29439	5e-05	0.000150527	yes
gene1876	gene1876	CPC735_000730	NW_003315984.1:164063-164977	q2	q3	OK	102.321	59.4009	-0.78455	-2.42353	0.00075	0.00181671	yes
gene1876	gene1876	CPC735_000730	NW_003315984.1:164063-164977	q3	q4	OK	59.4009	112.819	0.925446	2.96537	5e-05	0.000150527	yes
gene1877	gene1877	CPC735_000740	NW_003315984.1:165804-170869	q1	q2	OK	28.2744	11.5625	-1.29005	-3.56654	5e-05	0.000150527	yes
gene1877	gene1877	CPC735_000740	NW_003315984.1:165804-170869	q1	q3	OK	28.2744	39.1933	0.47111	1.29352	0.0296	0.0491271	yes
gene1877	gene1877	CPC735_000740	NW_003315984.1:165804-170869	q1	q4	OK	28.2744	14.1118	-1.00259	-2.81072	5e-05	0.000150527	yes
gene1877	gene1877	CPC735_000740	NW_003315984.1:165804-170869	q2	q3	OK	11.5625	39.1933	1.76116	4.77247	5e-05	0.000150527	yes
gene1877	gene1877	CPC735_000740	NW_003315984.1:165804-170869	q3	q4	OK	39.1933	14.1118	-1.4737	-4.0473	5e-05	0.000150527	yes
gene1879	gene1879	CPC735_000760	NW_003315984.1:174411-175462	q1	q3	OK	93.4074	58.2428	-0.681457	-2.14117	0.0015	0.00339171	yes
gene1879	gene1879	CPC735_000760	NW_003315984.1:174411-175462	q1	q4	OK	93.4074	65.4321	-0.513539	-1.65144	0.0176	0.030952	yes
gene1880	gene1880	CPC735_000770	NW_003315984.1:175536-176554	q1	q2	OK	190.608	590.428	1.63115	4.99811	5e-05	0.000150527	yes
gene1880	gene1880	CPC735_000770	NW_003315984.1:175536-176554	q1	q4	OK	190.608	109.233	-0.803199	-2.78139	5e-05	0.000150527	yes
gene1880	gene1880	CPC735_000770	NW_003315984.1:175536-176554	q2	q3	OK	590.428	206.284	-1.51713	-4.60383	5e-05	0.000150527	yes
gene1880	gene1880	CPC735_000770	NW_003315984.1:175536-176554	q2	q4	OK	590.428	109.233	-2.43435	-7.58669	5e-05	0.000150527	yes
gene1880	gene1880	CPC735_000770	NW_003315984.1:175536-176554	q3	q4	OK	206.284	109.233	-0.917219	-3.1372	5e-05	0.000150527	yes
gene1881	gene1881	CPC735_000780	NW_003315984.1:176823-177899	q1	q2	OK	43.2365	139.749	1.69251	5.21812	5e-05	0.000150527	yes
gene1881	gene1881	CPC735_000780	NW_003315984.1:176823-177899	q1	q3	OK	43.2365	84.9636	0.974594	3.0679	5e-05	0.000150527	yes
gene1881	gene1881	CPC735_000780	NW_003315984.1:176823-177899	q1	q4	OK	43.2365	160.148	1.88908	5.97725	5e-05	0.000150527	yes
gene1881	gene1881	CPC735_000780	NW_003315984.1:176823-177899	q2	q3	OK	139.749	84.9636	-0.717918	-2.41763	0.0004	0.00102662	yes
gene1881	gene1881	CPC735_000780	NW_003315984.1:176823-177899	q3	q4	OK	84.9636	160.148	0.914485	3.17692	5e-05	0.000150527	yes
gene1882	gene1882	CPC735_000790	NW_003315984.1:178152-179287	q1	q2	OK	198.775	629.276	1.66255	5.22161	5e-05	0.000150527	yes
gene1882	gene1882	CPC735_000790	NW_003315984.1:178152-179287	q1	q3	OK	198.775	286.201	0.52589	1.80963	0.01475	0.0264187	yes
gene1882	gene1882	CPC735_000790	NW_003315984.1:178152-179287	q2	q3	OK	629.276	286.201	-1.13666	-3.51271	5e-05	0.000150527	yes
gene1882	gene1882	CPC735_000790	NW_003315984.1:178152-179287	q2	q4	OK	629.276	186.326	-1.75586	-5.59995	5e-05	0.000150527	yes
gene1882	gene1882	CPC735_000790	NW_003315984.1:178152-179287	q3	q4	OK	286.201	186.326	-0.619196	-2.17045	0.00375	0.00775205	yes
gene1883	gene1883	CPC735_000800	NW_003315984.1:179454-180583	q1	q2	OK	59.662	98.8595	0.728567	2.28315	0.0021	0.00459267	yes
gene1883	gene1883	CPC735_000800	NW_003315984.1:179454-180583	q2	q3	OK	98.8595	47.2732	-1.06436	-3.10691	5e-05	0.000150527	yes
gene1883	gene1883	CPC735_000800	NW_003315984.1:179454-180583	q3	q4	OK	47.2732	80.7976	0.773289	2.26967	0.00075	0.00181671	yes
gene1884	gene1884	CPC735_000810	NW_003315984.1:180929-181316	q1	q4	OK	25.2283	86.2439	1.77338	5.81202	0.0065	0.0126924	yes
gene1885	gene1885	CPC735_000820	NW_003315984.1:181741-183431	q1	q2	OK	23.1774	14.1609	-0.710806	-1.7838	0.0069	0.0133976	yes
gene1885	gene1885	CPC735_000820	NW_003315984.1:181741-183431	q1	q3	OK	23.1774	47.836	1.04538	2.91333	5e-05	0.000150527	yes
gene1885	gene1885	CPC735_000820	NW_003315984.1:181741-183431	q1	q4	OK	23.1774	277.123	3.57974	9.04378	5e-05	0.000150527	yes
gene1885	gene1885	CPC735_000820	NW_003315984.1:181741-183431	q2	q3	OK	14.1609	47.836	1.75618	4.59612	5e-05	0.000150527	yes
gene1885	gene1885	CPC735_000820	NW_003315984.1:181741-183431	q2	q4	OK	14.1609	277.123	4.29054	10.2881	5e-05	0.000150527	yes
gene1885	gene1885	CPC735_000820	NW_003315984.1:181741-183431	q3	q4	OK	47.836	277.123	2.53436	6.68112	5e-05	0.000150527	yes
gene1886	gene1886	CPC735_000830	NW_003315984.1:184129-185713	q3	q4	OK	52.3281	73.5687	0.491506	1.4789	0.02145	0.0369175	yes
gene1887	gene1887	CPC735_000840	NW_003315984.1:185945-187227	q1	q4	OK	195.538	429.786	1.13617	3.4456	5e-05	0.000150527	yes
gene1887	gene1887	CPC735_000840	NW_003315984.1:185945-187227	q2	q4	OK	265.715	429.786	0.693739	2.07426	0.00275	0.00586075	yes
gene1887	gene1887	CPC735_000840	NW_003315984.1:185945-187227	q3	q4	OK	269.892	429.786	0.671235	1.93955	0.00355	0.00738476	yes
gene1888	gene1888	CPC735_000850	NW_003315984.1:187711-188999	q1	q2	OK	21.5242	32.1908	0.580689	1.51952	0.0216	0.0371498	yes
gene1888	gene1888	CPC735_000850	NW_003315984.1:187711-188999	q1	q3	OK	21.5242	52.8845	1.29689	3.49773	5e-05	0.000150527	yes
gene1888	gene1888	CPC735_000850	NW_003315984.1:187711-188999	q2	q3	OK	32.1908	52.8845	0.716198	2.01312	0.0018	0.00400008	yes
gene1888	gene1888	CPC735_000850	NW_003315984.1:187711-188999	q2	q4	OK	32.1908	15.3881	-1.06483	-2.54571	5e-05	0.000150527	yes
gene1888	gene1888	CPC735_000850	NW_003315984.1:187711-188999	q3	q4	OK	52.8845	15.3881	-1.78103	-4.36612	5e-05	0.000150527	yes
gene1889	gene1889	CPC735_000860	NW_003315984.1:189178-194314	q1	q2	OK	16.4215	6.80115	-1.27174	-3.38369	5e-05	0.000150527	yes
gene1889	gene1889	CPC735_000860	NW_003315984.1:189178-194314	q1	q3	OK	16.4215	22.4992	0.454283	1.29969	0.0301	0.0498742	yes
gene1889	gene1889	CPC735_000860	NW_003315984.1:189178-194314	q1	q4	OK	16.4215	7.98005	-1.04112	-2.83329	5e-05	0.000150527	yes
gene1889	gene1889	CPC735_000860	NW_003315984.1:189178-194314	q2	q3	OK	6.80115	22.4992	1.72602	4.5971	5e-05	0.000150527	yes
gene1889	gene1889	CPC735_000860	NW_003315984.1:189178-194314	q3	q4	OK	22.4992	7.98005	-1.4954	-4.07393	5e-05	0.000150527	yes
gene1890	gene1890	CPC735_000870	NW_003315984.1:194462-200494	q1	q3	OK	18.1628	36.4822	1.00621	2.70798	5e-05	0.000150527	yes
gene1890	gene1890	CPC735_000870	NW_003315984.1:194462-200494	q2	q3	OK	15.2813	36.4822	1.25543	3.38799	5e-05	0.000150527	yes
gene1890	gene1890	CPC735_000870	NW_003315984.1:194462-200494	q3	q4	OK	36.4822	16.5306	-1.14205	-3.07019	5e-05	0.000150527	yes
gene1891	gene1891	CPC735_000880	NW_003315984.1:201170-202340	q1	q2	OK	70.9206	99.0431	0.481852	1.58922	0.02515	0.0425346	yes
gene1891	gene1891	CPC735_000880	NW_003315984.1:201170-202340	q1	q3	OK	70.9206	19.3185	-1.87622	-5.1457	5e-05	0.000150527	yes
gene1891	gene1891	CPC735_000880	NW_003315984.1:201170-202340	q2	q3	OK	99.0431	19.3185	-2.35807	-6.53631	5e-05	0.000150527	yes
gene1891	gene1891	CPC735_000880	NW_003315984.1:201170-202340	q2	q4	OK	99.0431	64.6408	-0.615611	-2.01115	0.00555	0.0110078	yes
gene1891	gene1891	CPC735_000880	NW_003315984.1:201170-202340	q3	q4	OK	19.3185	64.6408	1.74246	4.74742	5e-05	0.000150527	yes
gene1892	gene1892	CPC735_000890	NW_003315984.1:205199-207482	q1	q2	OK	46.9884	32.1809	-0.546099	-1.58091	0.0111	0.0205252	yes
gene1892	gene1892	CPC735_000890	NW_003315984.1:205199-207482	q1	q3	OK	46.9884	106.849	1.18519	3.18252	5e-05	0.000150527	yes
gene1892	gene1892	CPC735_000890	NW_003315984.1:205199-207482	q2	q3	OK	32.1809	106.849	1.73129	4.55706	5e-05	0.000150527	yes
gene1892	gene1892	CPC735_000890	NW_003315984.1:205199-207482	q2	q4	OK	32.1809	56.5321	0.812867	2.29422	0.0002	0.000544585	yes
gene1892	gene1892	CPC735_000890	NW_003315984.1:205199-207482	q3	q4	OK	106.849	56.5321	-0.918427	-2.41274	5e-05	0.000150527	yes
gene1893	gene1893	CPC735_000900	NW_003315984.1:208355-209749	q1	q3	OK	159.228	94.9627	-0.74566	-2.23423	0.00065	0.00159583	yes
gene1893	gene1893	CPC735_000900	NW_003315984.1:208355-209749	q2	q3	OK	143.304	94.9627	-0.593651	-1.77861	0.00505	0.010114	yes
gene1893	gene1893	CPC735_000900	NW_003315984.1:208355-209749	q3	q4	OK	94.9627	152.287	0.681364	1.99234	0.0012	0.0027746	yes
gene1894	gene1894	CPC735_000910	NW_003315984.1:210570-211062	q1	q3	OK	13.0465	109.209	3.06536	7.38916	5e-05	0.000150527	yes
gene1894	gene1894	CPC735_000910	NW_003315984.1:210570-211062	q2	q3	OK	19.8873	109.209	2.45718	6.35571	5e-05	0.000150527	yes
gene1894	gene1894	CPC735_000910	NW_003315984.1:210570-211062	q3	q4	OK	109.209	12.398	-3.13891	-7.91693	5e-05	0.000150527	yes
gene1895	gene1895	CPC735_000920	NW_003315984.1:214239-214845	q1	q2	OK	102.974	236.416	1.19904	4.46758	5e-05	0.000150527	yes
gene1895	gene1895	CPC735_000920	NW_003315984.1:214239-214845	q1	q4	OK	102.974	316.195	1.61853	6.33293	5e-05	0.000150527	yes
gene1895	gene1895	CPC735_000920	NW_003315984.1:214239-214845	q2	q3	OK	236.416	92.9826	-1.3463	-5.0194	5e-05	0.000150527	yes
gene1895	gene1895	CPC735_000920	NW_003315984.1:214239-214845	q3	q4	OK	92.9826	316.195	1.76578	6.91391	5e-05	0.000150527	yes
gene1896	gene1896	CPC735_000930	NW_003315984.1:216693-219336	q1	q2	OK	7.42509	12.7628	0.781469	1.84636	0.0045	0.00912203	yes
gene1896	gene1896	CPC735_000930	NW_003315984.1:216693-219336	q1	q3	OK	7.42509	423.585	5.8341	12.4769	5e-05	0.000150527	yes
gene1896	gene1896	CPC735_000930	NW_003315984.1:216693-219336	q1	q4	OK	7.42509	87.0793	3.55185	8.42288	5e-05	0.000150527	yes
gene1896	gene1896	CPC735_000930	NW_003315984.1:216693-219336	q2	q3	OK	12.7628	423.585	5.05263	11.52	5e-05	0.000150527	yes
gene1896	gene1896	CPC735_000930	NW_003315984.1:216693-219336	q2	q4	OK	12.7628	87.0793	2.77038	7.11649	5e-05	0.000150527	yes
gene1896	gene1896	CPC735_000930	NW_003315984.1:216693-219336	q3	q4	OK	423.585	87.0793	-2.28225	-5.22143	5e-05	0.000150527	yes
gene1897	gene1897	CPC735_000940	NW_003315984.1:219873-221320	q1	q2	OK	154.939	217.713	0.490724	1.55518	0.02225	0.0381211	yes
gene1897	gene1897	CPC735_000940	NW_003315984.1:219873-221320	q1	q3	OK	154.939	704.544	2.18499	6.685	5e-05	0.000150527	yes
gene1897	gene1897	CPC735_000940	NW_003315984.1:219873-221320	q2	q3	OK	217.713	704.544	1.69426	4.96533	5e-05	0.000150527	yes
gene1897	gene1897	CPC735_000940	NW_003315984.1:219873-221320	q2	q4	OK	217.713	117.221	-0.893191	-2.86213	0.0001	0.000287262	yes
gene1897	gene1897	CPC735_000940	NW_003315984.1:219873-221320	q3	q4	OK	704.544	117.221	-2.58745	-7.99826	5e-05	0.000150527	yes
gene1898	gene1898	CPC735_000950	NW_003315984.1:221599-222931	q1	q2	OK	9.65177	26.6133	1.46328	3.41688	5e-05	0.000150527	yes
gene1898	gene1898	CPC735_000950	NW_003315984.1:221599-222931	q1	q3	OK	9.65177	26.8713	1.4772	3.46852	5e-05	0.000150527	yes
gene1898	gene1898	CPC735_000950	NW_003315984.1:221599-222931	q1	q4	OK	9.65177	35.9716	1.89799	4.57115	5e-05	0.000150527	yes
gene1900	gene1900	CPC735_000970	NW_003315984.1:225093-225870	q1	q2	OK	67.1619	44.4047	-0.596932	-1.81885	0.0161	0.0285856	yes
gene1900	gene1900	CPC735_000970	NW_003315984.1:225093-225870	q1	q3	OK	67.1619	28.5526	-1.23402	-4.04506	5e-05	0.000150527	yes
gene1900	gene1900	CPC735_000970	NW_003315984.1:225093-225870	q3	q4	OK	28.5526	48.0727	0.751592	2.60265	0.01345	0.0243425	yes
gene1901	gene1901	CPC735_000980	NW_003315984.1:226886-231927	q1	q2	OK	8.19094	1.94353	-2.07535	-4.09106	5e-05	0.000150527	yes
gene1901	gene1901	CPC735_000980	NW_003315984.1:226886-231927	q1	q4	OK	8.19094	4.25344	-0.945398	-2.18929	0.00025	0.000668257	yes
gene1901	gene1901	CPC735_000980	NW_003315984.1:226886-231927	q2	q3	OK	1.94353	7.00614	1.84994	3.56239	5e-05	0.000150527	yes
gene1901	gene1901	CPC735_000980	NW_003315984.1:226886-231927	q2	q4	OK	1.94353	4.25344	1.12995	2.10147	0.0009	0.00214104	yes
gene1901	gene1901	CPC735_000980	NW_003315984.1:226886-231927	q3	q4	OK	7.00614	4.25344	-0.719989	-1.61478	0.00695	0.0134909	yes
gene1902	gene1902	CPC735_000990	NW_003315984.1:232341-235108	q1	q2	OK	30.2982	74.7552	1.30294	3.32415	5e-05	0.000150527	yes
gene1902	gene1902	CPC735_000990	NW_003315984.1:232341-235108	q1	q3	OK	30.2982	11.6361	-1.38062	-3.2627	5e-05	0.000150527	yes
gene1902	gene1902	CPC735_000990	NW_003315984.1:232341-235108	q1	q4	OK	30.2982	93.3795	1.62387	3.83023	5e-05	0.000150527	yes
gene1902	gene1902	CPC735_000990	NW_003315984.1:232341-235108	q2	q3	OK	74.7552	11.6361	-2.68356	-6.53645	5e-05	0.000150527	yes
gene1902	gene1902	CPC735_000990	NW_003315984.1:232341-235108	q3	q4	OK	11.6361	93.3795	3.00449	6.80971	5e-05	0.000150527	yes
gene1903	gene1903	CPC735_001000	NW_003315984.1:235750-239991	q1	q3	OK	30.0363	19.7068	-0.608016	-1.78642	0.0033	0.00691711	yes
gene1903	gene1903	CPC735_001000	NW_003315984.1:235750-239991	q1	q4	OK	30.0363	13.9801	-1.10333	-3.19141	5e-05	0.000150527	yes
gene1903	gene1903	CPC735_001000	NW_003315984.1:235750-239991	q2	q4	OK	24.8532	13.9801	-0.830057	-2.39212	5e-05	0.000150527	yes
gene1903	gene1903	CPC735_001000	NW_003315984.1:235750-239991	q3	q4	OK	19.7068	13.9801	-0.495316	-1.4256	0.02225	0.0381211	yes
gene1904	gene1904	CPC735_001010	NW_003315984.1:240263-245847	q1	q3	OK	13.8688	52.8853	1.93103	4.77886	5e-05	0.000150527	yes
gene1904	gene1904	CPC735_001010	NW_003315984.1:240263-245847	q2	q3	OK	15.286	52.8853	1.79066	4.47867	5e-05	0.000150527	yes
gene1904	gene1904	CPC735_001010	NW_003315984.1:240263-245847	q3	q4	OK	52.8853	12.1741	-2.11905	-5.11481	5e-05	0.000150527	yes
gene1905	gene1905	CPC735_001020	NW_003315984.1:247414-249827	q1	q2	OK	24.3771	44.3858	0.864571	2.49761	0.0001	0.000287262	yes
gene1905	gene1905	CPC735_001020	NW_003315984.1:247414-249827	q1	q3	OK	24.3771	73.0664	1.58368	4.25047	5e-05	0.000150527	yes
gene1905	gene1905	CPC735_001020	NW_003315984.1:247414-249827	q1	q4	OK	24.3771	49.8966	1.03341	2.91108	5e-05	0.000150527	yes
gene1905	gene1905	CPC735_001020	NW_003315984.1:247414-249827	q2	q3	OK	44.3858	73.0664	0.719108	1.97947	0.0011	0.00256384	yes
gene1905	gene1905	CPC735_001020	NW_003315984.1:247414-249827	q3	q4	OK	73.0664	49.8966	-0.550267	-1.48036	0.0103	0.0192134	yes
gene1906	gene1906	CPC735_001030	NW_003315984.1:249940-251417	q1	q2	OK	7.11231	1.75346	-2.02012	-2.49304	0.0026	0.00557132	yes
gene1906	gene1906	CPC735_001030	NW_003315984.1:249940-251417	q1	q3	OK	7.11231	84.5547	3.5715	7.82982	5e-05	0.000150527	yes
gene1906	gene1906	CPC735_001030	NW_003315984.1:249940-251417	q1	q4	OK	7.11231	3.19341	-1.15522	-1.74133	0.0126	0.0229803	yes
gene1906	gene1906	CPC735_001030	NW_003315984.1:249940-251417	q2	q3	OK	1.75346	84.5547	5.59161	7.3962	5e-05	0.000150527	yes
gene1906	gene1906	CPC735_001030	NW_003315984.1:249940-251417	q3	q4	OK	84.5547	3.19341	-4.72672	-7.9322	5e-05	0.000150527	yes
gene1908	gene1908	CPC735_001050	NW_003315984.1:258094-258959	q1	q2	OK	16.668	3.86521	-2.10846	-3.05075	0.00165	0.00369706	yes
gene1908	gene1908	CPC735_001050	NW_003315984.1:258094-258959	q1	q3	OK	16.668	244.936	3.87725	10.7211	5e-05	0.000150527	yes
gene1908	gene1908	CPC735_001050	NW_003315984.1:258094-258959	q1	q4	OK	16.668	7.99748	-1.05947	-2.08783	0.01595	0.0283517	yes
gene1908	gene1908	CPC735_001050	NW_003315984.1:258094-258959	q2	q3	OK	3.86521	244.936	5.98571	9.42229	5e-05	0.000150527	yes
gene1908	gene1908	CPC735_001050	NW_003315984.1:258094-258959	q3	q4	OK	244.936	7.99748	-4.93672	-11.5272	5e-05	0.000150527	yes
gene1910	gene1910	CPC735_001070	NW_003315984.1:263848-264645	q1	q3	OK	31.5876	55.1465	0.80391	2.32672	0.00295	0.00624832	yes
gene1911	gene1911	CPC735_001080	NW_003315984.1:265111-266367	q1	q2	OK	232.973	331.031	0.506807	1.64432	0.0218	0.0374524	yes
gene1911	gene1911	CPC735_001080	NW_003315984.1:265111-266367	q1	q3	OK	232.973	511.109	1.13347	4.23907	5e-05	0.000150527	yes
gene1911	gene1911	CPC735_001080	NW_003315984.1:265111-266367	q2	q3	OK	331.031	511.109	0.626664	2.28044	0.01025	0.0191328	yes
gene1911	gene1911	CPC735_001080	NW_003315984.1:265111-266367	q2	q4	OK	331.031	170.37	-0.958295	-3.41385	5e-05	0.000150527	yes
gene1911	gene1911	CPC735_001080	NW_003315984.1:265111-266367	q3	q4	OK	511.109	170.37	-1.58496	-6.74024	5e-05	0.000150527	yes
gene1912	gene1912	CPC735_001090	NW_003315984.1:267648-270119	q1	q2	OK	43.0098	13.7982	-1.64018	-4.43097	5e-05	0.000150527	yes
gene1912	gene1912	CPC735_001090	NW_003315984.1:267648-270119	q1	q3	OK	43.0098	14.2375	-1.59496	-4.38278	5e-05	0.000150527	yes
gene1912	gene1912	CPC735_001090	NW_003315984.1:267648-270119	q1	q4	OK	43.0098	12.4123	-1.7929	-4.85366	5e-05	0.000150527	yes
gene1914	gene1914	CPC735_001110	NW_003315984.1:276213-278128	q1	q2	OK	32.6161	2.87522	-3.50384	-6.20061	5e-05	0.000150527	yes
gene1914	gene1914	CPC735_001110	NW_003315984.1:276213-278128	q1	q3	OK	32.6161	93.7639	1.52345	4.64251	5e-05	0.000150527	yes
gene1914	gene1914	CPC735_001110	NW_003315984.1:276213-278128	q1	q4	OK	32.6161	5.871	-2.47391	-5.59345	5e-05	0.000150527	yes
gene1914	gene1914	CPC735_001110	NW_003315984.1:276213-278128	q2	q3	OK	2.87522	93.7639	5.02729	9.09894	5e-05	0.000150527	yes
gene1914	gene1914	CPC735_001110	NW_003315984.1:276213-278128	q2	q4	OK	2.87522	5.871	1.02993	1.64248	0.01775	0.031187	yes
gene1914	gene1914	CPC735_001110	NW_003315984.1:276213-278128	q3	q4	OK	93.7639	5.871	-3.99735	-9.38096	5e-05	0.000150527	yes
gene1915	gene1915	CPC735_001120	NW_003315984.1:278325-279807	q1	q2	OK	31.4728	5.95955	-2.40083	-4.6877	5e-05	0.000150527	yes
gene1915	gene1915	CPC735_001120	NW_003315984.1:278325-279807	q1	q4	OK	31.4728	4.39006	-2.8418	-5.0446	5e-05	0.000150527	yes
gene1915	gene1915	CPC735_001120	NW_003315984.1:278325-279807	q2	q3	OK	5.95955	29.4308	2.30405	4.53409	5e-05	0.000150527	yes
gene1915	gene1915	CPC735_001120	NW_003315984.1:278325-279807	q3	q4	OK	29.4308	4.39006	-2.74501	-4.90438	5e-05	0.000150527	yes
gene1916	gene1916	CPC735_001130	NW_003315984.1:280711-282189	q1	q3	OK	4.3515	20.7071	2.25054	3.67943	5e-05	0.000150527	yes
gene1916	gene1916	CPC735_001130	NW_003315984.1:280711-282189	q1	q4	OK	4.3515	13.9524	1.68093	2.70232	0.0008	0.00192605	yes
gene1916	gene1916	CPC735_001130	NW_003315984.1:280711-282189	q2	q3	OK	5.57994	20.7071	1.8918	3.43578	5e-05	0.000150527	yes
gene1916	gene1916	CPC735_001130	NW_003315984.1:280711-282189	q2	q4	OK	5.57994	13.9524	1.32219	2.35214	0.0026	0.00557132	yes
gene1917	gene1917	CPC735_001140	NW_003315984.1:284350-288117	q1	q2	OK	66.003	33.0434	-0.998169	-2.82721	5e-05	0.000150527	yes
gene1917	gene1917	CPC735_001140	NW_003315984.1:284350-288117	q1	q3	OK	66.003	46.7546	-0.497423	-1.37116	0.02125	0.0366003	yes
gene1917	gene1917	CPC735_001140	NW_003315984.1:284350-288117	q1	q4	OK	66.003	37.321	-0.822542	-2.28975	0.00015	0.000418224	yes
gene1917	gene1917	CPC735_001140	NW_003315984.1:284350-288117	q2	q3	OK	33.0434	46.7546	0.500745	1.41533	0.01475	0.0264187	yes
gene1918	gene1918	CPC735_001150	NW_003315984.1:288565-290923	q1	q2	OK	208.309	138.053	-0.593507	-1.72849	0.01105	0.0204499	yes
gene1918	gene1918	CPC735_001150	NW_003315984.1:288565-290923	q1	q3	OK	208.309	418.06	1.00498	3.02351	5e-05	0.000150527	yes
gene1918	gene1918	CPC735_001150	NW_003315984.1:288565-290923	q2	q3	OK	138.053	418.06	1.59849	4.7721	5e-05	0.000150527	yes
gene1918	gene1918	CPC735_001150	NW_003315984.1:288565-290923	q2	q4	OK	138.053	244.187	0.822765	2.49399	0.00045	0.00114163	yes
gene1918	gene1918	CPC735_001150	NW_003315984.1:288565-290923	q3	q4	OK	418.06	244.187	-0.775726	-2.43589	0.0012	0.0027746	yes
gene1919	gene1919	CPC735_001160	NW_003315984.1:292067-293465	q1	q2	OK	229.207	102.356	-1.16305	-3.46161	5e-05	0.000150527	yes
gene1919	gene1919	CPC735_001160	NW_003315984.1:292067-293465	q1	q3	OK	229.207	139.764	-0.713655	-2.12503	0.0009	0.00214104	yes
gene1919	gene1919	CPC735_001160	NW_003315984.1:292067-293465	q1	q4	OK	229.207	129.795	-0.820413	-2.46276	0.0001	0.000287262	yes
gene1920	gene1920	CPC735_001170	NW_003315984.1:293758-295909	q1	q3	OK	1694.92	678.342	-1.32113	-3.51013	5e-05	0.000150527	yes
gene1920	gene1920	CPC735_001170	NW_003315984.1:293758-295909	q2	q3	OK	1846.45	678.342	-1.44467	-3.78902	5e-05	0.000150527	yes
gene1920	gene1920	CPC735_001170	NW_003315984.1:293758-295909	q3	q4	OK	678.342	1348.6	0.991376	2.77407	0.0001	0.000287262	yes
gene1921	gene1921	CPC735_001180	NW_003315984.1:296887-298301	q1	q4	OK	208.703	318.077	0.607928	1.78238	0.0074	0.014274	yes
gene1921	gene1921	CPC735_001180	NW_003315984.1:296887-298301	q2	q4	OK	198.256	318.077	0.682014	1.99973	0.00255	0.00547283	yes
gene1921	gene1921	CPC735_001180	NW_003315984.1:296887-298301	q3	q4	OK	190.027	318.077	0.743172	2.17924	0.0014	0.00318738	yes
gene1922	gene1922	CPC735_001190	NW_003315984.1:298531-301187	q1	q2	OK	59.6195	36.2481	-0.71788	-2.09638	0.0006	0.00148391	yes
gene1922	gene1922	CPC735_001190	NW_003315984.1:298531-301187	q1	q3	OK	59.6195	39.485	-0.594482	-1.59477	0.0045	0.00912203	yes
gene1922	gene1922	CPC735_001190	NW_003315984.1:298531-301187	q1	q4	OK	59.6195	34.9936	-0.768695	-2.09696	0.0002	0.000544585	yes
gene1923	gene1923	CPC735_001200	NW_003315984.1:301358-302723	q1	q3	OK	39.1766	129.248	1.72207	5.20898	5e-05	0.000150527	yes
gene1923	gene1923	CPC735_001200	NW_003315984.1:301358-302723	q2	q3	OK	32.6215	129.248	1.98624	5.73664	5e-05	0.000150527	yes
gene1923	gene1923	CPC735_001200	NW_003315984.1:301358-302723	q3	q4	OK	129.248	42.8557	-1.59258	-4.93133	5e-05	0.000150527	yes
gene1924	gene1924	CPC735_001210	NW_003315984.1:303748-305022	q1	q4	OK	214.469	133.424	-0.684757	-2.25558	0.0011	0.00256384	yes
gene1924	gene1924	CPC735_001210	NW_003315984.1:303748-305022	q2	q4	OK	225.947	133.424	-0.75997	-2.48076	0.0002	0.000544585	yes
gene1924	gene1924	CPC735_001210	NW_003315984.1:303748-305022	q3	q4	OK	202.911	133.424	-0.604835	-2.11218	0.00355	0.00738476	yes
gene1925	gene1925	CPC735_001220	NW_003315984.1:305223-307040	q1	q2	OK	27.373	147.741	2.43225	6.55016	5e-05	0.000150527	yes
gene1925	gene1925	CPC735_001220	NW_003315984.1:305223-307040	q2	q3	OK	147.741	30.5469	-2.27397	-6.08763	5e-05	0.000150527	yes
gene1925	gene1925	CPC735_001220	NW_003315984.1:305223-307040	q2	q4	OK	147.741	22.9817	-2.68451	-7.07801	5e-05	0.000150527	yes
gene1926	gene1926	CPC735_001230	NW_003315984.1:307247-309733	q1	q2	OK	36.0292	80.1692	1.15388	3.28391	5e-05	0.000150527	yes
gene1926	gene1926	CPC735_001230	NW_003315984.1:307247-309733	q1	q4	OK	36.0292	56.4335	0.647387	1.90517	0.0014	0.00318738	yes
gene1926	gene1926	CPC735_001230	NW_003315984.1:307247-309733	q2	q3	OK	80.1692	36.2079	-1.14674	-3.28748	5e-05	0.000150527	yes
gene1926	gene1926	CPC735_001230	NW_003315984.1:307247-309733	q2	q4	OK	80.1692	56.4335	-0.506496	-1.46936	0.01475	0.0264187	yes
gene1926	gene1926	CPC735_001230	NW_003315984.1:307247-309733	q3	q4	OK	36.2079	56.4335	0.640247	1.89892	0.0023	0.00498903	yes
gene1927	gene1927	CPC735_001240	NW_003315984.1:310004-312878	q1	q2	OK	68.7371	43.8645	-0.648035	-1.8732	0.0024	0.0051848	yes
gene1927	gene1927	CPC735_001240	NW_003315984.1:310004-312878	q1	q3	OK	68.7371	115.597	0.749939	2.21836	0.001	0.00235559	yes
gene1927	gene1927	CPC735_001240	NW_003315984.1:310004-312878	q2	q3	OK	43.8645	115.597	1.39797	4.08796	5e-05	0.000150527	yes
gene1927	gene1927	CPC735_001240	NW_003315984.1:310004-312878	q2	q4	OK	43.8645	77.0156	0.812095	2.40617	0.00015	0.000418224	yes
gene1927	gene1927	CPC735_001240	NW_003315984.1:310004-312878	q3	q4	OK	115.597	77.0156	-0.585878	-1.77855	0.00785	0.0150481	yes
gene1928	gene1928	CPC735_001250	NW_003315984.1:313052-315116	q1	q2	OK	40.5684	2.6488	-3.93695	-6.41347	5e-05	0.000150527	yes
gene1928	gene1928	CPC735_001250	NW_003315984.1:313052-315116	q1	q3	OK	40.5684	2.89465	-3.8089	-6.96225	5e-05	0.000150527	yes
gene1928	gene1928	CPC735_001250	NW_003315984.1:313052-315116	q1	q4	OK	40.5684	3.28846	-3.62487	-6.76949	5e-05	0.000150527	yes
gene1929	gene1929	CPC735_001260	NW_003315984.1:317432-319242	q1	q2	OK	28.4316	8.04241	-1.8218	-4.11474	5e-05	0.000150527	yes
gene1929	gene1929	CPC735_001260	NW_003315984.1:317432-319242	q1	q4	OK	28.4316	15.3923	-0.88529	-2.3455	0.00115	0.00266971	yes
gene1929	gene1929	CPC735_001260	NW_003315984.1:317432-319242	q2	q3	OK	8.04241	27.5753	1.77768	4.14516	5e-05	0.000150527	yes
gene1929	gene1929	CPC735_001260	NW_003315984.1:317432-319242	q2	q4	OK	8.04241	15.3923	0.936507	2.05006	0.00405	0.00830925	yes
gene1929	gene1929	CPC735_001260	NW_003315984.1:317432-319242	q3	q4	OK	27.5753	15.3923	-0.841172	-2.32982	0.002	0.00439479	yes
gene1930	gene1930	CPC735_001270	NW_003315984.1:323496-325293	q1	q4	OK	54.7862	144.517	1.39935	4.53783	5e-05	0.000150527	yes
gene1930	gene1930	CPC735_001270	NW_003315984.1:323496-325293	q2	q4	OK	58.4109	144.517	1.30693	4.29574	5e-05	0.000150527	yes
gene1930	gene1930	CPC735_001270	NW_003315984.1:323496-325293	q3	q4	OK	69.5796	144.517	1.0545	3.57399	5e-05	0.000150527	yes
gene1931	gene1931	CPC735_001280	NW_003315984.1:328456-329047	q1	q2	OK	23.8585	41.9374	0.813734	2.18059	0.0131	0.0237817	yes
gene1931	gene1931	CPC735_001280	NW_003315984.1:328456-329047	q1	q3	OK	23.8585	59.5348	1.31923	3.9719	0.00025	0.000668257	yes
gene1931	gene1931	CPC735_001280	NW_003315984.1:328456-329047	q1	q4	OK	23.8585	72.1085	1.59567	4.83577	5e-05	0.000150527	yes
gene1931	gene1931	CPC735_001280	NW_003315984.1:328456-329047	q2	q4	OK	41.9374	72.1085	0.781934	2.66146	0.00425	0.00867173	yes
gene1932	gene1932	CPC735_001290	NW_003315984.1:329343-330484	q1	q2	OK	188.803	131.361	-0.523345	-1.67865	0.01475	0.0264187	yes
gene1932	gene1932	CPC735_001290	NW_003315984.1:329343-330484	q1	q3	OK	188.803	83.2408	-1.18152	-3.74125	5e-05	0.000150527	yes
gene1932	gene1932	CPC735_001290	NW_003315984.1:329343-330484	q1	q4	OK	188.803	109.429	-0.786883	-2.52455	0.00015	0.000418224	yes
gene1932	gene1932	CPC735_001290	NW_003315984.1:329343-330484	q2	q3	OK	131.361	83.2408	-0.658172	-2.10712	0.0021	0.00459267	yes
gene1933	gene1933	CPC735_001300	NW_003315984.1:331218-332433	q1	q3	OK	3.64879	8.67156	1.24887	1.76248	0.01505	0.0269067	yes
gene1933	gene1933	CPC735_001300	NW_003315984.1:331218-332433	q2	q3	OK	2.27192	8.67156	1.93238	2.305	0.0064	0.0125164	yes
gene1933	gene1933	CPC735_001300	NW_003315984.1:331218-332433	q3	q4	OK	8.67156	4.28279	-1.01774	-1.48184	0.02685	0.0450884	yes
gene1934	gene1934	CPC735_001310	NW_003315984.1:333684-335685	q1	q2	OK	15.0898	1.66617	-3.17896	-4.53047	5e-05	0.000150527	yes
gene1934	gene1934	CPC735_001310	NW_003315984.1:333684-335685	q1	q4	OK	15.0898	3.31698	-2.18563	-3.9233	5e-05	0.000150527	yes
gene1934	gene1934	CPC735_001310	NW_003315984.1:333684-335685	q2	q3	OK	1.66617	15.0492	3.17508	4.56951	5e-05	0.000150527	yes
gene1934	gene1934	CPC735_001310	NW_003315984.1:333684-335685	q3	q4	OK	15.0492	3.31698	-2.18175	-3.97807	5e-05	0.000150527	yes
gene1935	gene1935	CPC735_001320	NW_003315984.1:338048-339410	q1	q2	OK	68.1349	130.385	0.936315	2.8097	5e-05	0.000150527	yes
gene1935	gene1935	CPC735_001320	NW_003315984.1:338048-339410	q1	q3	OK	68.1349	19.2613	-1.82269	-4.35753	5e-05	0.000150527	yes
gene1935	gene1935	CPC735_001320	NW_003315984.1:338048-339410	q1	q4	OK	68.1349	246.758	1.85663	4.9579	5e-05	0.000150527	yes
gene1935	gene1935	CPC735_001320	NW_003315984.1:338048-339410	q2	q3	OK	130.385	19.2613	-2.759	-6.66384	5e-05	0.000150527	yes
gene1935	gene1935	CPC735_001320	NW_003315984.1:338048-339410	q2	q4	OK	130.385	246.758	0.920317	2.48924	0.0001	0.000287262	yes
gene1935	gene1935	CPC735_001320	NW_003315984.1:338048-339410	q3	q4	OK	19.2613	246.758	3.67932	8.21487	5e-05	0.000150527	yes
gene1936	gene1936	CPC735_001330	NW_003315984.1:340932-342688	q1	q2	OK	40.2167	134.129	1.73775	5.04119	5e-05	0.000150527	yes
gene1936	gene1936	CPC735_001330	NW_003315984.1:340932-342688	q1	q3	OK	40.2167	21.5019	-0.903328	-2.59891	0.0003	0.000790541	yes
gene1936	gene1936	CPC735_001330	NW_003315984.1:340932-342688	q1	q4	OK	40.2167	123.366	1.61707	4.75309	5e-05	0.000150527	yes
gene1936	gene1936	CPC735_001330	NW_003315984.1:340932-342688	q2	q3	OK	134.129	21.5019	-2.64108	-7.67051	5e-05	0.000150527	yes
gene1936	gene1936	CPC735_001330	NW_003315984.1:340932-342688	q3	q4	OK	21.5019	123.366	2.5204	7.41698	5e-05	0.000150527	yes
gene1937	gene1937	CPC735_001340	NW_003315984.1:344576-345312	q1	q2	OK	23.4346	59.4782	1.34372	3.52433	5e-05	0.000150527	yes
gene1937	gene1937	CPC735_001340	NW_003315984.1:344576-345312	q1	q3	OK	23.4346	135.078	2.52708	6.99178	5e-05	0.000150527	yes
gene1937	gene1937	CPC735_001340	NW_003315984.1:344576-345312	q2	q3	OK	59.4782	135.078	1.18336	3.76161	5e-05	0.000150527	yes
gene1937	gene1937	CPC735_001340	NW_003315984.1:344576-345312	q2	q4	OK	59.4782	28.7149	-1.05056	-2.86585	0.0002	0.000544585	yes
gene1937	gene1937	CPC735_001340	NW_003315984.1:344576-345312	q3	q4	OK	135.078	28.7149	-2.23392	-6.4582	5e-05	0.000150527	yes
gene1938	gene1938	CPC735_001350	NW_003315984.1:346768-347664	q1	q2	OK	68.5304	261.589	1.93249	6.24454	5e-05	0.000150527	yes
gene1938	gene1938	CPC735_001350	NW_003315984.1:346768-347664	q1	q4	OK	68.5304	125.217	0.869614	2.71702	0.0002	0.000544585	yes
gene1938	gene1938	CPC735_001350	NW_003315984.1:346768-347664	q2	q3	OK	261.589	82.8914	-1.65801	-4.87068	5e-05	0.000150527	yes
gene1938	gene1938	CPC735_001350	NW_003315984.1:346768-347664	q2	q4	OK	261.589	125.217	-1.06287	-3.30942	5e-05	0.000150527	yes
gene1938	gene1938	CPC735_001350	NW_003315984.1:346768-347664	q3	q4	OK	82.8914	125.217	0.595135	1.70007	0.00465	0.00939572	yes
gene1939	gene1939	CPC735_001360	NW_003315984.1:354219-357130	q1	q2	OK	49.9841	22.0655	-1.17968	-3.32231	5e-05	0.000150527	yes
gene1939	gene1939	CPC735_001360	NW_003315984.1:354219-357130	q2	q3	OK	22.0655	45.0459	1.02961	2.86433	5e-05	0.000150527	yes
gene1939	gene1939	CPC735_001360	NW_003315984.1:354219-357130	q2	q4	OK	22.0655	39.0748	0.824447	2.31409	5e-05	0.000150527	yes
gene1940	gene1940	CPC735_001370	NW_003315984.1:360137-363225	q1	q3	OK	9.3284	19.3005	1.04894	2.72927	5e-05	0.000150527	yes
gene1940	gene1940	CPC735_001370	NW_003315984.1:360137-363225	q2	q3	OK	8.35494	19.3005	1.20794	3.08196	5e-05	0.000150527	yes
gene1940	gene1940	CPC735_001370	NW_003315984.1:360137-363225	q3	q4	OK	19.3005	9.0143	-1.09835	-2.8821	0.0001	0.000287262	yes
gene1941	gene1941	CPC735_001380	NW_003315984.1:363512-365336	q1	q2	OK	10.0943	2.51087	-2.00728	-3.16689	5e-05	0.000150527	yes
gene1941	gene1941	CPC735_001380	NW_003315984.1:363512-365336	q1	q3	OK	10.0943	5.92355	-0.769001	-1.57401	0.0174	0.0306374	yes
gene1941	gene1941	CPC735_001380	NW_003315984.1:363512-365336	q1	q4	OK	10.0943	4.8088	-1.06979	-2.08418	0.00275	0.00586075	yes
gene1941	gene1941	CPC735_001380	NW_003315984.1:363512-365336	q2	q3	OK	2.51087	5.92355	1.23828	1.8906	0.0061	0.0119849	yes
gene1942	gene1942	CPC735_001390	NW_003315984.1:366850-368186	q1	q2	OK	3.6565	8.84995	1.2752	1.81477	0.01785	0.031347	yes
gene1942	gene1942	CPC735_001390	NW_003315984.1:366850-368186	q1	q3	OK	3.6565	209.551	5.84069	9.2918	5e-05	0.000150527	yes
gene1942	gene1942	CPC735_001390	NW_003315984.1:366850-368186	q1	q4	OK	3.6565	24.6178	2.75117	4.28995	0.0001	0.000287262	yes
gene1942	gene1942	CPC735_001390	NW_003315984.1:366850-368186	q2	q3	OK	8.84995	209.551	4.56549	9.502	5e-05	0.000150527	yes
gene1942	gene1942	CPC735_001390	NW_003315984.1:366850-368186	q2	q4	OK	8.84995	24.6178	1.47596	2.96974	0.0003	0.000790541	yes
gene1942	gene1942	CPC735_001390	NW_003315984.1:366850-368186	q3	q4	OK	209.551	24.6178	-3.08952	-8.02078	5e-05	0.000150527	yes
gene1945	gene1945	CPC735_001420	NW_003315984.1:377497-378259	q1	q2	OK	121.557	172.979	0.508971	1.83826	0.0147	0.0263482	yes
gene1945	gene1945	CPC735_001420	NW_003315984.1:377497-378259	q1	q3	OK	121.557	256.86	1.07935	3.91696	5e-05	0.000150527	yes
gene1945	gene1945	CPC735_001420	NW_003315984.1:377497-378259	q1	q4	OK	121.557	181.359	0.577222	2.08908	0.00715	0.0138414	yes
gene1945	gene1945	CPC735_001420	NW_003315984.1:377497-378259	q2	q3	OK	172.979	256.86	0.570384	2.07537	0.00705	0.013668	yes
gene1945	gene1945	CPC735_001420	NW_003315984.1:377497-378259	q3	q4	OK	256.86	181.359	-0.502133	-1.83087	0.0172	0.0303221	yes
gene1946	gene1946	CPC735_001430	NW_003315984.1:378910-380100	q1	q2	OK	32.8927	258.946	2.97681	8.00004	5e-05	0.000150527	yes
gene1946	gene1946	CPC735_001430	NW_003315984.1:378910-380100	q1	q4	OK	32.8927	90.5429	1.46084	4.04529	5e-05	0.000150527	yes
gene1946	gene1946	CPC735_001430	NW_003315984.1:378910-380100	q2	q3	OK	258.946	41.6672	-2.63567	-7.03855	5e-05	0.000150527	yes
gene1946	gene1946	CPC735_001430	NW_003315984.1:378910-380100	q2	q4	OK	258.946	90.5429	-1.51598	-4.38304	5e-05	0.000150527	yes
gene1946	gene1946	CPC735_001430	NW_003315984.1:378910-380100	q3	q4	OK	41.6672	90.5429	1.11969	3.07985	5e-05	0.000150527	yes
gene1947	gene1947	CPC735_001440	NW_003315984.1:381017-381352	q1	q3	OK	75.6916	196.896	1.37923	8.27327	0.00325	0.00682081	yes
gene1947	gene1947	CPC735_001440	NW_003315984.1:381017-381352	q1	q4	OK	75.6916	336.594	2.1528	13.3687	5e-05	0.000150527	yes
gene1947	gene1947	CPC735_001440	NW_003315984.1:381017-381352	q2	q3	OK	67.1245	196.896	1.55252	8.46355	0.0015	0.00339171	yes
gene1947	gene1947	CPC735_001440	NW_003315984.1:381017-381352	q2	q4	OK	67.1245	336.594	2.3261	13.0465	0.00015	0.000418224	yes
gene1947	gene1947	CPC735_001440	NW_003315984.1:381017-381352	q3	q4	OK	196.896	336.594	0.773576	7.51861	0.02735	0.0458383	yes
gene1948	gene1948	CPC735_001450	NW_003315984.1:383248-385434	q1	q4	OK	21.6999	33.9001	0.643602	1.783	0.0054	0.0107371	yes
gene1948	gene1948	CPC735_001450	NW_003315984.1:383248-385434	q2	q4	OK	22.9309	33.9001	0.563995	1.56309	0.0137	0.0247374	yes
gene1949	gene1949	CPC735_001460	NW_003315984.1:386316-388642	q1	q2	OK	84.9833	31.4063	-1.43612	-4.19247	5e-05	0.000150527	yes
gene1949	gene1949	CPC735_001460	NW_003315984.1:386316-388642	q1	q4	OK	84.9833	57.6739	-0.559259	-1.7289	0.0118	0.0216831	yes
gene1949	gene1949	CPC735_001460	NW_003315984.1:386316-388642	q2	q3	OK	31.4063	62.96	1.00338	3.2502	5e-05	0.000150527	yes
gene1949	gene1949	CPC735_001460	NW_003315984.1:386316-388642	q2	q4	OK	31.4063	57.6739	0.876865	2.75623	5e-05	0.000150527	yes
gene1950	gene1950	CPC735_001470	NW_003315984.1:395544-397417	q1	q2	OK	48.1262	11.5048	-2.06459	-5.11347	5e-05	0.000150527	yes
gene1950	gene1950	CPC735_001470	NW_003315984.1:395544-397417	q1	q4	OK	48.1262	24.6741	-0.963823	-2.73576	0.0002	0.000544585	yes
gene1950	gene1950	CPC735_001470	NW_003315984.1:395544-397417	q2	q3	OK	11.5048	35.6581	1.632	4.03762	5e-05	0.000150527	yes
gene1950	gene1950	CPC735_001470	NW_003315984.1:395544-397417	q2	q4	OK	11.5048	24.6741	1.10076	2.65362	0.0002	0.000544585	yes
gene1950	gene1950	CPC735_001470	NW_003315984.1:395544-397417	q3	q4	OK	35.6581	24.6741	-0.531231	-1.5057	0.02925	0.0486173	yes
gene1951	gene1951	CPC735_001480	NW_003315984.1:399325-400190	q1	q3	OK	2.11457	7.32583	1.79263	2.05742	0.02215	0.0379792	yes
gene1952	gene1952	CPC735_001490	NW_003315984.1:407035-407161	q1	q3	OK	0	190.957	inf	#NAME?	0.00015	0.000418224	yes
gene1952	gene1952	CPC735_001490	NW_003315984.1:407035-407161	q2	q3	OK	0	190.957	inf	#NAME?	0.00015	0.000418224	yes
gene1954	gene1954	CPC735_001510	NW_003315984.1:409019-410051	q1	q4	OK	0.915467	8.15646	3.15536	2.34986	0.0211	0.0363807	yes
gene1955	gene1955	CPC735_001520	NW_003315984.1:410866-412255	q1	q2	OK	23.9428	38.8716	0.699126	1.93598	0.004	0.0082151	yes
gene1955	gene1955	CPC735_001520	NW_003315984.1:410866-412255	q1	q3	OK	23.9428	8.61245	-1.4751	-3.15927	5e-05	0.000150527	yes
gene1955	gene1955	CPC735_001520	NW_003315984.1:410866-412255	q2	q3	OK	38.8716	8.61245	-2.17422	-4.76477	5e-05	0.000150527	yes
gene1955	gene1955	CPC735_001520	NW_003315984.1:410866-412255	q3	q4	OK	8.61245	29.9115	1.7962	3.84662	5e-05	0.000150527	yes
gene1956	gene1956	CPC735_001530	NW_003315984.1:412672-415329	q1	q2	OK	11.106	6.23354	-0.83321	-1.843	0.0036	0.00747618	yes
gene1956	gene1956	CPC735_001530	NW_003315984.1:412672-415329	q1	q3	OK	11.106	6.36715	-0.802613	-1.73792	0.00425	0.00867173	yes
gene1956	gene1956	CPC735_001530	NW_003315984.1:412672-415329	q2	q4	OK	6.23354	10.3383	0.729873	1.58252	0.0107	0.0198836	yes
gene1956	gene1956	CPC735_001530	NW_003315984.1:412672-415329	q3	q4	OK	6.36715	10.3383	0.699276	1.48545	0.01085	0.0201187	yes
gene1958	gene1958	CPC735_001550	NW_003315984.1:440336-440909	q1	q4	OK	13.5607	33.6251	1.3101	2.99136	0.00175	0.00389908	yes
gene1958	gene1958	CPC735_001550	NW_003315984.1:440336-440909	q2	q4	OK	11.6726	33.6251	1.52641	3.29981	0.00065	0.00159583	yes
gene1958	gene1958	CPC735_001550	NW_003315984.1:440336-440909	q3	q4	OK	6.2962	33.6251	2.41699	4.45175	0.00055	0.00136993	yes
gene1959	gene1959	CPC735_001560	NW_003315984.1:444810-445884	q1	q3	OK	19.0421	8.24589	-1.20745	-2.41256	0.00225	0.0048927	yes
gene1959	gene1959	CPC735_001560	NW_003315984.1:444810-445884	q2	q3	OK	26.2049	8.24589	-1.66809	-3.43108	5e-05	0.000150527	yes
gene1959	gene1959	CPC735_001560	NW_003315984.1:444810-445884	q3	q4	OK	8.24589	25.5075	1.62917	3.35909	5e-05	0.000150527	yes
gene3174	gene3174	CPC735_001810	NW_003315998.1:60434-62088	q1	q3	OK	146.289	62.8708	-1.21836	-3.6818	5e-05	0.000150527	yes
gene3174	gene3174	CPC735_001810	NW_003315998.1:60434-62088	q1	q4	OK	146.289	55.6809	-1.39357	-4.26003	5e-05	0.000150527	yes
gene3174	gene3174	CPC735_001810	NW_003315998.1:60434-62088	q2	q3	OK	128.715	62.8708	-1.03371	-2.84959	5e-05	0.000150527	yes
gene3174	gene3174	CPC735_001810	NW_003315998.1:60434-62088	q2	q4	OK	128.715	55.6809	-1.20892	-3.3646	5e-05	0.000150527	yes
gene3175	gene3175	CPC735_001820	NW_003315998.1:62144-63917	q1	q2	OK	22.6359	80.8061	1.83585	5.34339	5e-05	0.000150527	yes
gene3175	gene3175	CPC735_001820	NW_003315998.1:62144-63917	q2	q3	OK	80.8061	23.4305	-1.78608	-5.14238	5e-05	0.000150527	yes
gene3175	gene3175	CPC735_001820	NW_003315998.1:62144-63917	q2	q4	OK	80.8061	16.5958	-2.28365	-6.47717	5e-05	0.000150527	yes
gene3176	gene3176	CPC735_001830	NW_003315998.1:64153-66449	q1	q3	OK	73.2457	43.1305	-0.764037	-2.22663	0.0004	0.00102662	yes
gene3176	gene3176	CPC735_001830	NW_003315998.1:64153-66449	q1	q4	OK	73.2457	32.1333	-1.18867	-3.44847	5e-05	0.000150527	yes
gene3176	gene3176	CPC735_001830	NW_003315998.1:64153-66449	q2	q3	OK	67.2265	43.1305	-0.640323	-1.73995	0.0044	0.00894132	yes
gene3176	gene3176	CPC735_001830	NW_003315998.1:64153-66449	q2	q4	OK	67.2265	32.1333	-1.06496	-2.88242	5e-05	0.000150527	yes
gene3177	gene3177	CPC735_001840	NW_003315998.1:66465-67866	q1	q2	OK	171.635	283.663	0.724837	2.29282	0.0011	0.00256384	yes
gene3177	gene3177	CPC735_001840	NW_003315998.1:66465-67866	q1	q3	OK	171.635	103.491	-0.729841	-2.29684	0.0007	0.00170592	yes
gene3177	gene3177	CPC735_001840	NW_003315998.1:66465-67866	q1	q4	OK	171.635	114.043	-0.589765	-1.92209	0.0047	0.00948534	yes
gene3177	gene3177	CPC735_001840	NW_003315998.1:66465-67866	q2	q3	OK	283.663	103.491	-1.45468	-4.39826	5e-05	0.000150527	yes
gene3177	gene3177	CPC735_001840	NW_003315998.1:66465-67866	q2	q4	OK	283.663	114.043	-1.3146	-4.10481	5e-05	0.000150527	yes
gene3178	gene3178	CPC735_001850	NW_003315998.1:68116-71171	q1	q2	OK	15.1824	21.2413	0.484469	1.36113	0.02955	0.04905	yes
gene3179	gene3179	CPC735_001860	NW_003315998.1:71202-74730	q1	q2	OK	18.4653	28.2704	0.614476	1.77958	0.0036	0.00747618	yes
gene3179	gene3179	CPC735_001860	NW_003315998.1:71202-74730	q2	q3	OK	28.2704	16.8821	-0.7438	-2.12949	0.00055	0.00136993	yes
gene3179	gene3179	CPC735_001860	NW_003315998.1:71202-74730	q2	q4	OK	28.2704	18.9761	-0.575113	-1.69354	0.0076	0.0146182	yes
gene3180	gene3180	CPC735_001870	NW_003315998.1:75050-78914	q1	q3	OK	76.5201	31.2725	-1.29094	-1.46326	0.0236	0.0401719	yes
gene3182	gene3182	CPC735_001890	NW_003315998.1:79193-82441	q2	q4	OK	77.5381	18.7579	-2.04741	-1.60935	0.01605	0.0285041	yes
gene3185	gene3185	CPC735_001920	NW_003315998.1:87688-90342	q1	q2	OK	917.403	1839.65	1.00381	2.25319	0.00025	0.000668257	yes
gene3185	gene3185	CPC735_001920	NW_003315998.1:87688-90342	q2	q3	OK	1839.65	889.553	-1.04828	-2.27294	0.0001	0.000287262	yes
gene3185	gene3185	CPC735_001920	NW_003315998.1:87688-90342	q2	q4	OK	1839.65	1163.51	-0.66095	-1.47343	0.0116	0.021353	yes
gene3186	gene3186	CPC735_001930	NW_003315998.1:90549-91541	q1	q2	OK	35.5694	188.052	2.40242	7.27641	5e-05	0.000150527	yes
gene3186	gene3186	CPC735_001930	NW_003315998.1:90549-91541	q1	q4	OK	35.5694	57.7615	0.699472	2.12937	0.0045	0.00912203	yes
gene3186	gene3186	CPC735_001930	NW_003315998.1:90549-91541	q2	q3	OK	188.052	27.2912	-2.78463	-7.73442	5e-05	0.000150527	yes
gene3186	gene3186	CPC735_001930	NW_003315998.1:90549-91541	q2	q4	OK	188.052	57.7615	-1.70295	-5.40285	5e-05	0.000150527	yes
gene3186	gene3186	CPC735_001930	NW_003315998.1:90549-91541	q3	q4	OK	27.2912	57.7615	1.08167	3.01729	5e-05	0.000150527	yes
gene3187	gene3187	CPC735_001940	NW_003315998.1:92012-93942	q1	q3	OK	608.746	357.143	-0.76934	-2.18533	0.0013	0.0029799	yes
gene3187	gene3187	CPC735_001940	NW_003315998.1:92012-93942	q1	q4	OK	608.746	182.068	-1.74136	-5.16186	5e-05	0.000150527	yes
gene3187	gene3187	CPC735_001940	NW_003315998.1:92012-93942	q2	q3	OK	602.276	357.143	-0.753924	-2.11444	0.00205	0.00449432	yes
gene3187	gene3187	CPC735_001940	NW_003315998.1:92012-93942	q2	q4	OK	602.276	182.068	-1.72595	-5.04577	5e-05	0.000150527	yes
gene3187	gene3187	CPC735_001940	NW_003315998.1:92012-93942	q3	q4	OK	357.143	182.068	-0.972025	-2.89776	5e-05	0.000150527	yes
gene3188	gene3188	CPC735_001950	NW_003315998.1:94172-99638	q1	q4	OK	76.4404	44.6375	-0.776078	-1.52963	0.00675	0.0131263	yes
gene3189	gene3189	CPC735_001960	NW_003315998.1:94172-99638	q1	q2	OK	30.203	14.426	-1.06602	-1.40515	0.0193	0.0336152	yes
gene3190	gene3190	CPC735_001970	NW_003315998.1:100916-102007	q1	q2	OK	124.518	274.711	1.14156	3.57045	5e-05	0.000150527	yes
gene3190	gene3190	CPC735_001970	NW_003315998.1:100916-102007	q1	q3	OK	124.518	69.549	-0.840252	-2.84406	0.00015	0.000418224	yes
gene3190	gene3190	CPC735_001970	NW_003315998.1:100916-102007	q1	q4	OK	124.518	236.22	0.92378	3.09924	5e-05	0.000150527	yes
gene3190	gene3190	CPC735_001970	NW_003315998.1:100916-102007	q2	q3	OK	274.711	69.549	-1.98181	-6.38273	5e-05	0.000150527	yes
gene3190	gene3190	CPC735_001970	NW_003315998.1:100916-102007	q3	q4	OK	69.549	236.22	1.76403	6.12204	5e-05	0.000150527	yes
gene3191	gene3191	CPC735_001980	NW_003315998.1:102211-103293	q1	q3	OK	253.711	97.4589	-1.38032	-4.33488	5e-05	0.000150527	yes
gene3191	gene3191	CPC735_001980	NW_003315998.1:102211-103293	q1	q4	OK	253.711	146.203	-0.795209	-2.53731	0.0003	0.000790541	yes
gene3191	gene3191	CPC735_001980	NW_003315998.1:102211-103293	q2	q3	OK	237.337	97.4589	-1.28407	-3.92575	5e-05	0.000150527	yes
gene3191	gene3191	CPC735_001980	NW_003315998.1:102211-103293	q2	q4	OK	237.337	146.203	-0.698957	-2.16927	0.00175	0.00389908	yes
gene3191	gene3191	CPC735_001980	NW_003315998.1:102211-103293	q3	q4	OK	97.4589	146.203	0.585111	1.80345	0.0049	0.00984782	yes
gene3192	gene3192	CPC735_001990	NW_003315998.1:105466-107573	q1	q2	OK	93.795	57.9133	-0.695617	-2.13945	0.001	0.00235559	yes
gene3192	gene3192	CPC735_001990	NW_003315998.1:105466-107573	q1	q3	OK	93.795	56.7145	-0.725794	-2.21135	0.0006	0.00148391	yes
gene3192	gene3192	CPC735_001990	NW_003315998.1:105466-107573	q1	q4	OK	93.795	58.9096	-0.671008	-2.07684	0.00155	0.00349311	yes
gene3193	gene3193	CPC735_002000	NW_003315998.1:108779-109769	q1	q2	OK	203.184	522.352	1.36224	4.21347	5e-05	0.000150527	yes
gene3193	gene3193	CPC735_002000	NW_003315998.1:108779-109769	q1	q3	OK	203.184	87.886	-1.20908	-4.01429	5e-05	0.000150527	yes
gene3193	gene3193	CPC735_002000	NW_003315998.1:108779-109769	q2	q3	OK	522.352	87.886	-2.57132	-7.73628	5e-05	0.000150527	yes
gene3193	gene3193	CPC735_002000	NW_003315998.1:108779-109769	q2	q4	OK	522.352	159.544	-1.71107	-5.35996	5e-05	0.000150527	yes
gene3193	gene3193	CPC735_002000	NW_003315998.1:108779-109769	q3	q4	OK	87.886	159.544	0.860244	2.89824	5e-05	0.000150527	yes
gene3194	gene3194	CPC735_002010	NW_003315998.1:110403-111286	q1	q2	OK	54.8936	295.149	2.42673	7.61105	5e-05	0.000150527	yes
gene3194	gene3194	CPC735_002010	NW_003315998.1:110403-111286	q1	q3	OK	54.8936	94.9916	0.791161	2.49901	0.00075	0.00181671	yes
gene3194	gene3194	CPC735_002010	NW_003315998.1:110403-111286	q1	q4	OK	54.8936	124.045	1.17615	3.80505	5e-05	0.000150527	yes
gene3194	gene3194	CPC735_002010	NW_003315998.1:110403-111286	q2	q3	OK	295.149	94.9916	-1.63557	-5.26065	5e-05	0.000150527	yes
gene3194	gene3194	CPC735_002010	NW_003315998.1:110403-111286	q2	q4	OK	295.149	124.045	-1.25058	-4.12352	5e-05	0.000150527	yes
gene3195	gene3195	CPC735_002020	NW_003315998.1:111297-112428	q1	q2	OK	36.4013	100.455	1.46449	4.43152	5e-05	0.000150527	yes
gene3195	gene3195	CPC735_002020	NW_003315998.1:111297-112428	q1	q3	OK	36.4013	71.3122	0.970158	2.97027	5e-05	0.000150527	yes
gene3195	gene3195	CPC735_002020	NW_003315998.1:111297-112428	q1	q4	OK	36.4013	59.8435	0.717205	2.2066	0.0017	0.00379896	yes
gene3195	gene3195	CPC735_002020	NW_003315998.1:111297-112428	q2	q3	OK	100.455	71.3122	-0.494328	-1.60654	0.01845	0.0322913	yes
gene3195	gene3195	CPC735_002020	NW_003315998.1:111297-112428	q2	q4	OK	100.455	59.8435	-0.74728	-2.44208	0.0007	0.00170592	yes
gene3197	gene3197	CPC735_002040	NW_003315998.1:117013-118022	q1	q2	OK	60.1561	314.677	2.38709	7.73731	5e-05	0.000150527	yes
gene3197	gene3197	CPC735_002040	NW_003315998.1:117013-118022	q1	q3	OK	60.1561	89.6483	0.575565	1.91937	0.01235	0.0225812	yes
gene3197	gene3197	CPC735_002040	NW_003315998.1:117013-118022	q1	q4	OK	60.1561	40.4438	-0.572791	-1.79588	0.0224	0.0383515	yes
gene3197	gene3197	CPC735_002040	NW_003315998.1:117013-118022	q2	q3	OK	314.677	89.6483	-1.81153	-5.98743	5e-05	0.000150527	yes
gene3197	gene3197	CPC735_002040	NW_003315998.1:117013-118022	q2	q4	OK	314.677	40.4438	-2.95988	-9.20734	5e-05	0.000150527	yes
gene3197	gene3197	CPC735_002040	NW_003315998.1:117013-118022	q3	q4	OK	89.6483	40.4438	-1.14836	-3.66672	5e-05	0.000150527	yes
gene3198	gene3198	CPC735_002050	NW_003315998.1:118199-118896	q1	q2	OK	113.779	602.118	2.40382	7.91292	5e-05	0.000150527	yes
gene3198	gene3198	CPC735_002050	NW_003315998.1:118199-118896	q1	q4	OK	113.779	271.681	1.25568	4.52875	5e-05	0.000150527	yes
gene3198	gene3198	CPC735_002050	NW_003315998.1:118199-118896	q2	q3	OK	602.118	109.758	-2.45572	-8.05453	5e-05	0.000150527	yes
gene3198	gene3198	CPC735_002050	NW_003315998.1:118199-118896	q2	q4	OK	602.118	271.681	-1.14813	-3.84626	5e-05	0.000150527	yes
gene3198	gene3198	CPC735_002050	NW_003315998.1:118199-118896	q3	q4	OK	109.758	271.681	1.30759	4.69549	5e-05	0.000150527	yes
gene3199	gene3199	CPC735_002060	NW_003315998.1:119139-120262	q1	q4	OK	99.2423	177.794	0.84118	2.55055	0.0001	0.000287262	yes
gene3199	gene3199	CPC735_002060	NW_003315998.1:119139-120262	q2	q4	OK	93.1923	177.794	0.931925	2.7859	5e-05	0.000150527	yes
gene3199	gene3199	CPC735_002060	NW_003315998.1:119139-120262	q3	q4	OK	103.437	177.794	0.781462	2.20098	0.00015	0.000418224	yes
gene3200	gene3200	CPC735_002070	NW_003315998.1:120439-121721	q1	q2	OK	42.3875	16.9039	-1.32628	-3.38479	5e-05	0.000150527	yes
gene3200	gene3200	CPC735_002070	NW_003315998.1:120439-121721	q1	q3	OK	42.3875	28.2548	-0.585139	-1.66499	0.01515	0.0270705	yes
gene3200	gene3200	CPC735_002070	NW_003315998.1:120439-121721	q2	q3	OK	16.9039	28.2548	0.741142	1.82369	0.00785	0.0150481	yes
gene3200	gene3200	CPC735_002070	NW_003315998.1:120439-121721	q2	q4	OK	16.9039	32.1072	0.92554	2.31622	0.0011	0.00256384	yes
gene3201	gene3201	CPC735_002080	NW_003315998.1:121777-126777	q1	q2	OK	50.1733	21.0239	-1.25489	-3.56867	5e-05	0.000150527	yes
gene3201	gene3201	CPC735_002080	NW_003315998.1:121777-126777	q1	q3	OK	50.1733	34.4982	-0.540399	-1.52051	0.01185	0.0217626	yes
gene3201	gene3201	CPC735_002080	NW_003315998.1:121777-126777	q1	q4	OK	50.1733	21.1511	-1.24619	-3.59647	5e-05	0.000150527	yes
gene3201	gene3201	CPC735_002080	NW_003315998.1:121777-126777	q2	q3	OK	21.0239	34.4982	0.714494	2.05251	0.0011	0.00256384	yes
gene3201	gene3201	CPC735_002080	NW_003315998.1:121777-126777	q3	q4	OK	34.4982	21.1511	-0.705788	-2.0582	0.00095	0.0022465	yes
gene3202	gene3202	CPC735_002090	NW_003315998.1:127980-129253	q1	q2	OK	40.7127	20.6192	-0.981489	-2.56941	0.00035	0.000909126	yes
gene3202	gene3202	CPC735_002090	NW_003315998.1:127980-129253	q2	q3	OK	20.6192	39.8576	0.950867	2.5231	0.00025	0.000668257	yes
gene3202	gene3202	CPC735_002090	NW_003315998.1:127980-129253	q2	q4	OK	20.6192	39.0057	0.919695	2.45478	0.0006	0.00148391	yes
gene3203	gene3203	CPC735_002100	NW_003315998.1:131528-134841	q1	q2	OK	169.704	24.2778	-2.80531	-7.60867	5e-05	0.000150527	yes
gene3203	gene3203	CPC735_002100	NW_003315998.1:131528-134841	q1	q4	OK	169.704	45.4476	-1.90074	-5.44691	5e-05	0.000150527	yes
gene3203	gene3203	CPC735_002100	NW_003315998.1:131528-134841	q2	q3	OK	24.2778	185.985	2.93748	8.42848	5e-05	0.000150527	yes
gene3203	gene3203	CPC735_002100	NW_003315998.1:131528-134841	q2	q4	OK	24.2778	45.4476	0.904566	2.74671	0.0001	0.000287262	yes
gene3203	gene3203	CPC735_002100	NW_003315998.1:131528-134841	q3	q4	OK	185.985	45.4476	-2.03291	-6.20617	5e-05	0.000150527	yes
gene3204	gene3204	CPC735_002110	NW_003315998.1:136528-139045	q1	q2	OK	30.9013	4.42547	-2.80377	-5.97761	5e-05	0.000150527	yes
gene3204	gene3204	CPC735_002110	NW_003315998.1:136528-139045	q1	q3	OK	30.9013	7.30789	-2.08014	-5.04517	5e-05	0.000150527	yes
gene3204	gene3204	CPC735_002110	NW_003315998.1:136528-139045	q1	q4	OK	30.9013	3.51966	-3.13416	-6.53896	5e-05	0.000150527	yes
gene3204	gene3204	CPC735_002110	NW_003315998.1:136528-139045	q2	q3	OK	4.42547	7.30789	0.723625	1.42947	0.02885	0.0480094	yes
gene3204	gene3204	CPC735_002110	NW_003315998.1:136528-139045	q3	q4	OK	7.30789	3.51966	-1.05402	-2.04369	0.0045	0.00912203	yes
gene3205	gene3205	CPC735_002120	NW_003315998.1:139824-141811	q1	q3	OK	17.1845	25.3468	0.560698	1.48321	0.021	0.0362247	yes
gene3205	gene3205	CPC735_002120	NW_003315998.1:139824-141811	q3	q4	OK	25.3468	12.7175	-0.994989	-2.52237	0.0001	0.000287262	yes
gene3206	gene3206	CPC735_002130	NW_003315998.1:142244-145098	q1	q2	OK	35.5801	66.0166	0.891758	2.48247	0.00015	0.000418224	yes
gene3206	gene3206	CPC735_002130	NW_003315998.1:142244-145098	q1	q3	OK	35.5801	24.4577	-0.540782	-1.54408	0.01005	0.0188021	yes
gene3206	gene3206	CPC735_002130	NW_003315998.1:142244-145098	q1	q4	OK	35.5801	14.5693	-1.28814	-3.54719	5e-05	0.000150527	yes
gene3206	gene3206	CPC735_002130	NW_003315998.1:142244-145098	q2	q3	OK	66.0166	24.4577	-1.43254	-3.82289	5e-05	0.000150527	yes
gene3206	gene3206	CPC735_002130	NW_003315998.1:142244-145098	q2	q4	OK	66.0166	14.5693	-2.1799	-5.63536	5e-05	0.000150527	yes
gene3206	gene3206	CPC735_002130	NW_003315998.1:142244-145098	q3	q4	OK	24.4577	14.5693	-0.747361	-1.97459	0.001	0.00235559	yes
gene3207	gene3207	CPC735_002140	NW_003315998.1:174406-176977	q1	q2	OK	7.3836	4.47528	-0.722347	-1.40819	0.0221	0.0379105	yes
gene3207	gene3207	CPC735_002140	NW_003315998.1:174406-176977	q2	q4	OK	4.47528	10.373	1.21278	2.51117	0.00025	0.000668257	yes
gene3207	gene3207	CPC735_002140	NW_003315998.1:174406-176977	q3	q4	OK	5.78612	10.373	0.842166	1.89091	0.00355	0.00738476	yes
gene3208	gene3208	CPC735_002150	NW_003315998.1:179781-181338	q1	q2	OK	91.1534	368.066	2.0136	5.94965	5e-05	0.000150527	yes
gene3208	gene3208	CPC735_002150	NW_003315998.1:179781-181338	q1	q3	OK	91.1534	129.386	0.505308	1.55707	0.0141	0.0253822	yes
gene3208	gene3208	CPC735_002150	NW_003315998.1:179781-181338	q2	q3	OK	368.066	129.386	-1.50829	-4.27595	5e-05	0.000150527	yes
gene3208	gene3208	CPC735_002150	NW_003315998.1:179781-181338	q2	q4	OK	368.066	99.4272	-1.88825	-5.51939	5e-05	0.000150527	yes
gene3210	gene3210	CPC735_002170	NW_003315998.1:184149-186522	q1	q2	OK	78.16	46.0512	-0.763193	-2.32328	0.00045	0.00114163	yes
gene3210	gene3210	CPC735_002170	NW_003315998.1:184149-186522	q1	q4	OK	78.16	33.6766	-1.21468	-3.57852	5e-05	0.000150527	yes
gene3210	gene3210	CPC735_002170	NW_003315998.1:184149-186522	q3	q4	OK	61.0948	33.6766	-0.859304	-2.42324	5e-05	0.000150527	yes
gene3211	gene3211	CPC735_002180	NW_003315998.1:187210-189709	q1	q2	OK	43.2932	22.7683	-0.927112	-2.59332	5e-05	0.000150527	yes
gene3211	gene3211	CPC735_002180	NW_003315998.1:187210-189709	q1	q4	OK	43.2932	18.7135	-1.21006	-3.22164	5e-05	0.000150527	yes
gene3211	gene3211	CPC735_002180	NW_003315998.1:187210-189709	q2	q3	OK	22.7683	31.8381	0.483723	1.28453	0.0242	0.041085	yes
gene3211	gene3211	CPC735_002180	NW_003315998.1:187210-189709	q3	q4	OK	31.8381	18.7135	-0.766669	-1.94683	0.0005	0.00125694	yes
gene3212	gene3212	CPC735_002190	NW_003315998.1:191035-192091	q1	q3	OK	1.73388	22.803	3.71715	4.18784	0.0004	0.00102662	yes
gene3212	gene3212	CPC735_002190	NW_003315998.1:191035-192091	q1	q4	OK	1.73388	7.14678	2.04329	2.19107	0.0103	0.0192134	yes
gene3212	gene3212	CPC735_002190	NW_003315998.1:191035-192091	q2	q3	OK	2.0113	22.803	3.50302	4.02583	0.0005	0.00125694	yes
gene3212	gene3212	CPC735_002190	NW_003315998.1:191035-192091	q2	q4	OK	2.0113	7.14678	1.82916	1.99702	0.01235	0.0225812	yes
gene3212	gene3212	CPC735_002190	NW_003315998.1:191035-192091	q3	q4	OK	22.803	7.14678	-1.67386	-3.1757	0.0001	0.000287262	yes
gene3213	gene3213	CPC735_002200	NW_003315998.1:192814-195836	q1	q2	OK	50.7974	22.6253	-1.16682	-3.40502	5e-05	0.000150527	yes
gene3213	gene3213	CPC735_002200	NW_003315998.1:192814-195836	q1	q3	OK	50.7974	13.2677	-1.93684	-5.34631	5e-05	0.000150527	yes
gene3213	gene3213	CPC735_002200	NW_003315998.1:192814-195836	q1	q4	OK	50.7974	12.0749	-2.07275	-5.74724	5e-05	0.000150527	yes
gene3213	gene3213	CPC735_002200	NW_003315998.1:192814-195836	q2	q3	OK	22.6253	13.2677	-0.770022	-2.066	0.0016	0.00359442	yes
gene3213	gene3213	CPC735_002200	NW_003315998.1:192814-195836	q2	q4	OK	22.6253	12.0749	-0.905933	-2.44099	0.00015	0.000418224	yes
gene3214	gene3214	CPC735_002210	NW_003315998.1:196182-200447	q1	q2	OK	75.4282	34.8454	-1.11413	-2.26735	0.00035	0.000909126	yes
gene3214	gene3214	CPC735_002210	NW_003315998.1:196182-200447	q1	q4	OK	75.4282	26.3588	-1.51682	-3.44935	5e-05	0.000150527	yes
gene3214	gene3214	CPC735_002210	NW_003315998.1:196182-200447	q2	q3	OK	34.8454	66.6357	0.935327	1.83371	0.0031	0.00653375	yes
gene3214	gene3214	CPC735_002210	NW_003315998.1:196182-200447	q3	q4	OK	66.6357	26.3588	-1.33801	-2.90535	5e-05	0.000150527	yes
gene3217	gene3217	CPC735_002240	NW_003315998.1:204387-205424	q1	q2	OK	7.98926	2.44449	-1.70853	-2.03489	0.0151	0.0269869	yes
gene3217	gene3217	CPC735_002240	NW_003315998.1:204387-205424	q2	q3	OK	2.44449	10.6128	2.1182	2.62615	0.00535	0.0106503	yes
gene3218	gene3218	CPC735_002250	NW_003315998.1:207832-209202	q1	q3	OK	63.4482	134.805	1.08722	3.27409	5e-05	0.000150527	yes
gene3218	gene3218	CPC735_002250	NW_003315998.1:207832-209202	q1	q4	OK	63.4482	137.255	1.11321	3.45306	5e-05	0.000150527	yes
gene3218	gene3218	CPC735_002250	NW_003315998.1:207832-209202	q2	q3	OK	87.1038	134.805	0.630062	1.98137	0.0032	0.0067273	yes
gene3218	gene3218	CPC735_002250	NW_003315998.1:207832-209202	q2	q4	OK	87.1038	137.255	0.65605	2.13096	0.00195	0.00429818	yes
gene3219	gene3219	CPC735_002260	NW_003315998.1:209634-212763	q1	q4	OK	17.5033	10.5981	-0.723821	-1.94735	0.00235	0.00508646	yes
gene3219	gene3219	CPC735_002260	NW_003315998.1:209634-212763	q2	q3	OK	12.5467	21.3512	0.767005	2.04197	0.0014	0.00318738	yes
gene3219	gene3219	CPC735_002260	NW_003315998.1:209634-212763	q3	q4	OK	21.3512	10.5981	-1.01051	-2.71961	5e-05	0.000150527	yes
gene3220	gene3220	CPC735_002270	NW_003315998.1:213188-215809	q1	q2	OK	70.2139	41.9644	-0.742589	-2.16031	0.0003	0.000790541	yes
gene3220	gene3220	CPC735_002270	NW_003315998.1:213188-215809	q1	q4	OK	70.2139	49.3445	-0.508867	-1.44194	0.01525	0.0272295	yes
gene3220	gene3220	CPC735_002270	NW_003315998.1:213188-215809	q2	q3	OK	41.9644	72.8215	0.795197	2.17338	0.00035	0.000909126	yes
gene3220	gene3220	CPC735_002270	NW_003315998.1:213188-215809	q3	q4	OK	72.8215	49.3445	-0.561475	-1.49926	0.00805	0.0153943	yes
gene3221	gene3221	CPC735_002280	NW_003315998.1:219248-219769	q1	q2	OK	54.0049	136.982	1.34282	4.90661	0.0001	0.000287262	yes
gene3221	gene3221	CPC735_002280	NW_003315998.1:219248-219769	q1	q3	OK	54.0049	153.108	1.50339	6.07665	5e-05	0.000150527	yes
gene3221	gene3221	CPC735_002280	NW_003315998.1:219248-219769	q1	q4	OK	54.0049	307.835	2.51099	10.5035	5e-05	0.000150527	yes
gene3221	gene3221	CPC735_002280	NW_003315998.1:219248-219769	q2	q4	OK	136.982	307.835	1.16817	5.88746	5e-05	0.000150527	yes
gene3221	gene3221	CPC735_002280	NW_003315998.1:219248-219769	q3	q4	OK	153.108	307.835	1.0076	6.28776	0.0001	0.000287262	yes
gene3222	gene3222	CPC735_002290	NW_003315998.1:220013-222439	q1	q2	OK	67.6328	29.603	-1.19198	-3.38104	5e-05	0.000150527	yes
gene3222	gene3222	CPC735_002290	NW_003315998.1:220013-222439	q1	q3	OK	67.6328	39.0885	-0.790979	-2.15749	0.0001	0.000287262	yes
gene3222	gene3222	CPC735_002290	NW_003315998.1:220013-222439	q1	q4	OK	67.6328	45.8535	-0.560692	-1.56149	0.00585	0.0115412	yes
gene3222	gene3222	CPC735_002290	NW_003315998.1:220013-222439	q2	q4	OK	29.603	45.8535	0.631288	1.749	0.00195	0.00429818	yes
gene3223	gene3223	CPC735_002300	NW_003315998.1:222637-223708	q3	q4	OK	18.0321	27.546	0.611277	1.5597	0.0278	0.0464757	yes
gene3224	gene3224	CPC735_002310	NW_003315998.1:224478-226614	q1	q2	OK	40.1358	79.4216	0.984643	2.99469	5e-05	0.000150527	yes
gene3224	gene3224	CPC735_002310	NW_003315998.1:224478-226614	q2	q3	OK	79.4216	37.2022	-1.09414	-3.21596	5e-05	0.000150527	yes
gene3224	gene3224	CPC735_002310	NW_003315998.1:224478-226614	q2	q4	OK	79.4216	50.2687	-0.659871	-1.99844	0.00165	0.00369706	yes
gene3225	gene3225	CPC735_002320	NW_003315998.1:227304-229585	q1	q2	OK	113.51	270.581	1.25324	3.49149	5e-05	0.000150527	yes
gene3225	gene3225	CPC735_002320	NW_003315998.1:227304-229585	q1	q3	OK	113.51	54.8586	-1.04903	-3.31657	5e-05	0.000150527	yes
gene3225	gene3225	CPC735_002320	NW_003315998.1:227304-229585	q1	q4	OK	113.51	65.8977	-0.784517	-2.50751	0.0002	0.000544585	yes
gene3225	gene3225	CPC735_002320	NW_003315998.1:227304-229585	q2	q3	OK	270.581	54.8586	-2.30227	-6.53008	5e-05	0.000150527	yes
gene3225	gene3225	CPC735_002320	NW_003315998.1:227304-229585	q2	q4	OK	270.581	65.8977	-2.03776	-5.83068	5e-05	0.000150527	yes
gene3226	gene3226	CPC735_002330	NW_003315998.1:230017-232746	q1	q2	OK	10.9812	6.89241	-0.67195	-1.49233	0.01785	0.031347	yes
gene3226	gene3226	CPC735_002330	NW_003315998.1:230017-232746	q1	q3	OK	10.9812	17.2529	0.651813	1.64203	0.0097	0.0182098	yes
gene3226	gene3226	CPC735_002330	NW_003315998.1:230017-232746	q1	q4	OK	10.9812	18.1871	0.727889	1.86544	0.00515	0.0102951	yes
gene3226	gene3226	CPC735_002330	NW_003315998.1:230017-232746	q2	q3	OK	6.89241	17.2529	1.32376	3.04961	5e-05	0.000150527	yes
gene3226	gene3226	CPC735_002330	NW_003315998.1:230017-232746	q2	q4	OK	6.89241	18.1871	1.39984	3.27139	5e-05	0.000150527	yes
gene3227	gene3227	CPC735_002340	NW_003315998.1:233696-234893	q1	q2	OK	100.848	233.16	1.20914	3.58708	5e-05	0.000150527	yes
gene3227	gene3227	CPC735_002340	NW_003315998.1:233696-234893	q1	q3	OK	100.848	38.8815	-1.37503	-4.36607	5e-05	0.000150527	yes
gene3227	gene3227	CPC735_002340	NW_003315998.1:233696-234893	q1	q4	OK	100.848	58.3076	-0.790427	-2.66975	0.00035	0.000909126	yes
gene3227	gene3227	CPC735_002340	NW_003315998.1:233696-234893	q2	q3	OK	233.16	38.8815	-2.58417	-7.25373	5e-05	0.000150527	yes
gene3227	gene3227	CPC735_002340	NW_003315998.1:233696-234893	q2	q4	OK	233.16	58.3076	-1.99957	-5.88647	5e-05	0.000150527	yes
gene3227	gene3227	CPC735_002340	NW_003315998.1:233696-234893	q3	q4	OK	38.8815	58.3076	0.5846	1.83997	0.01495	0.0267427	yes
gene3228	gene3228	CPC735_002350	NW_003315998.1:235084-236230	q1	q2	OK	21.8811	87.8294	2.00502	5.61784	5e-05	0.000150527	yes
gene3228	gene3228	CPC735_002350	NW_003315998.1:235084-236230	q1	q4	OK	21.8811	38.7984	0.826311	2.30587	0.0015	0.00339171	yes
gene3228	gene3228	CPC735_002350	NW_003315998.1:235084-236230	q2	q3	OK	87.8294	21.5795	-2.02504	-5.64797	5e-05	0.000150527	yes
gene3228	gene3228	CPC735_002350	NW_003315998.1:235084-236230	q2	q4	OK	87.8294	38.7984	-1.1787	-3.60705	5e-05	0.000150527	yes
gene3228	gene3228	CPC735_002350	NW_003315998.1:235084-236230	q3	q4	OK	21.5795	38.7984	0.846335	2.35102	0.0011	0.00256384	yes
gene3229	gene3229	CPC735_002360	NW_003315998.1:236324-236982	q1	q2	OK	431.841	1932.74	2.16207	8.26654	5e-05	0.000150527	yes
gene3229	gene3229	CPC735_002360	NW_003315998.1:236324-236982	q1	q3	OK	431.841	667.543	0.628361	2.68626	0.0028	0.00595673	yes
gene3229	gene3229	CPC735_002360	NW_003315998.1:236324-236982	q1	q4	OK	431.841	689.049	0.674106	2.82852	0.0017	0.00379896	yes
gene3229	gene3229	CPC735_002360	NW_003315998.1:236324-236982	q2	q3	OK	1932.74	667.543	-1.53371	-5.76239	5e-05	0.000150527	yes
gene3229	gene3229	CPC735_002360	NW_003315998.1:236324-236982	q2	q4	OK	1932.74	689.049	-1.48797	-5.51015	5e-05	0.000150527	yes
gene3230	gene3230	CPC735_002370	NW_003315998.1:238239-239133	q1	q2	OK	5.625	23.0888	2.03727	3.3959	0.0004	0.00102662	yes
gene3230	gene3230	CPC735_002370	NW_003315998.1:238239-239133	q2	q3	OK	23.0888	5.53988	-2.05926	-3.54465	0.00065	0.00159583	yes
gene3230	gene3230	CPC735_002370	NW_003315998.1:238239-239133	q2	q4	OK	23.0888	6.99707	-1.72237	-3.22999	0.00075	0.00181671	yes
gene3231	gene3231	CPC735_002380	NW_003315998.1:239646-243144	q1	q3	OK	19.0166	107.124	2.49395	2.32794	0.0052	0.0103847	yes
gene3231	gene3231	CPC735_002380	NW_003315998.1:239646-243144	q2	q3	OK	18.1075	107.124	2.56463	4.40294	5e-05	0.000150527	yes
gene3231	gene3231	CPC735_002380	NW_003315998.1:239646-243144	q3	q4	OK	107.124	21.4245	-2.32195	-4.10915	5e-05	0.000150527	yes
gene3232	gene3232	CPC735_002390	NW_003315998.1:239646-243144	q1	q2	OK	114.256	4.77426	-4.58085	-7.01391	5e-05	0.000150527	yes
gene3232	gene3232	CPC735_002390	NW_003315998.1:239646-243144	q1	q4	OK	114.256	3.15936	-5.17649	-5.94383	5e-05	0.000150527	yes
gene3232	gene3232	CPC735_002390	NW_003315998.1:239646-243144	q2	q3	OK	4.77426	129.866	4.7656	7.01594	5e-05	0.000150527	yes
gene3232	gene3232	CPC735_002390	NW_003315998.1:239646-243144	q3	q4	OK	129.866	3.15936	-5.36124	-6.0193	5e-05	0.000150527	yes
gene3233	gene3233	CPC735_002400	NW_003315998.1:246300-247676	q1	q3	OK	82.0973	213.134	1.37636	4.22245	5e-05	0.000150527	yes
gene3233	gene3233	CPC735_002400	NW_003315998.1:246300-247676	q1	q4	OK	82.0973	14.9797	-2.45433	-6.43751	5e-05	0.000150527	yes
gene3233	gene3233	CPC735_002400	NW_003315998.1:246300-247676	q2	q3	OK	63.3041	213.134	1.75139	5.35975	5e-05	0.000150527	yes
gene3233	gene3233	CPC735_002400	NW_003315998.1:246300-247676	q2	q4	OK	63.3041	14.9797	-2.07929	-5.44398	5e-05	0.000150527	yes
gene3233	gene3233	CPC735_002400	NW_003315998.1:246300-247676	q3	q4	OK	213.134	14.9797	-3.83068	-9.93302	5e-05	0.000150527	yes
gene3234	gene3234	CPC735_002410	NW_003315998.1:255461-257011	q1	q2	OK	74.2611	108.784	0.550793	1.81385	0.00885	0.016776	yes
gene3234	gene3234	CPC735_002410	NW_003315998.1:255461-257011	q1	q3	OK	74.2611	24.0385	-1.62726	-4.96774	5e-05	0.000150527	yes
gene3234	gene3234	CPC735_002410	NW_003315998.1:255461-257011	q1	q4	OK	74.2611	103.643	0.480942	1.62314	0.02445	0.0414626	yes
gene3234	gene3234	CPC735_002410	NW_003315998.1:255461-257011	q2	q3	OK	108.784	24.0385	-2.17805	-6.55737	5e-05	0.000150527	yes
gene3234	gene3234	CPC735_002410	NW_003315998.1:255461-257011	q3	q4	OK	24.0385	103.643	2.1082	6.47797	5e-05	0.000150527	yes
gene3235	gene3235	CPC735_002420	NW_003315998.1:259370-259443	q1	q4	OK	0	873.746	inf	#NAME?	0.0107	0.0198836	yes
gene3235	gene3235	CPC735_002420	NW_003315998.1:259370-259443	q2	q4	OK	0	873.746	inf	#NAME?	0.0107	0.0198836	yes
gene3236	gene3236	CPC735_002430	NW_003315998.1:259700-261546	q1	q2	OK	85.5213	27.0256	-1.66196	-4.60192	5e-05	0.000150527	yes
gene3236	gene3236	CPC735_002430	NW_003315998.1:259700-261546	q1	q3	OK	85.5213	45.7292	-0.903168	-2.6516	0.0002	0.000544585	yes
gene3236	gene3236	CPC735_002430	NW_003315998.1:259700-261546	q1	q4	OK	85.5213	52.3187	-0.708957	-2.10796	0.00105	0.00246068	yes
gene3236	gene3236	CPC735_002430	NW_003315998.1:259700-261546	q2	q3	OK	27.0256	45.7292	0.758791	2.11749	0.00075	0.00181671	yes
gene3236	gene3236	CPC735_002430	NW_003315998.1:259700-261546	q2	q4	OK	27.0256	52.3187	0.953002	2.69004	5e-05	0.000150527	yes
gene3237	gene3237	CPC735_002440	NW_003315998.1:261729-262613	q1	q2	OK	83.0756	288.213	1.79464	6.14482	5e-05	0.000150527	yes
gene3237	gene3237	CPC735_002440	NW_003315998.1:261729-262613	q1	q3	OK	83.0756	216.028	1.37872	4.60898	5e-05	0.000150527	yes
gene3237	gene3237	CPC735_002440	NW_003315998.1:261729-262613	q1	q4	OK	83.0756	285.925	1.78314	5.87716	5e-05	0.000150527	yes
gene3238	gene3238	CPC735_002450	NW_003315998.1:263813-265123	q1	q3	OK	3.41466	18.5878	2.44454	3.74172	5e-05	0.000150527	yes
gene3238	gene3238	CPC735_002450	NW_003315998.1:263813-265123	q1	q4	OK	3.41466	12.1308	1.82886	2.70569	0.00055	0.00136993	yes
gene3238	gene3238	CPC735_002450	NW_003315998.1:263813-265123	q2	q3	OK	5.52299	18.5878	1.75084	3.01551	5e-05	0.000150527	yes
gene3238	gene3238	CPC735_002450	NW_003315998.1:263813-265123	q2	q4	OK	5.52299	12.1308	1.13516	1.87337	0.00415	0.00849244	yes
gene3238	gene3238	CPC735_002450	NW_003315998.1:263813-265123	q3	q4	OK	18.5878	12.1308	-0.615682	-1.18278	0.0229	0.0391246	yes
gene3239	gene3239	CPC735_002460	NW_003315998.1:266614-268148	q1	q2	OK	51.4021	114.077	1.15011	3.51993	5e-05	0.000150527	yes
gene3239	gene3239	CPC735_002460	NW_003315998.1:266614-268148	q1	q3	OK	51.4021	96.3977	0.907172	2.77947	5e-05	0.000150527	yes
gene3239	gene3239	CPC735_002460	NW_003315998.1:266614-268148	q1	q4	OK	51.4021	229.538	2.15883	6.43072	5e-05	0.000150527	yes
gene3239	gene3239	CPC735_002460	NW_003315998.1:266614-268148	q2	q4	OK	114.077	229.538	1.00872	2.99911	5e-05	0.000150527	yes
gene3239	gene3239	CPC735_002460	NW_003315998.1:266614-268148	q3	q4	OK	96.3977	229.538	1.25166	3.72529	5e-05	0.000150527	yes
gene3240	gene3240	CPC735_002470	NW_003315998.1:270562-271948	q1	q2	OK	94.4669	147.313	0.641007	2.13937	0.00205	0.00449432	yes
gene3240	gene3240	CPC735_002470	NW_003315998.1:270562-271948	q1	q3	OK	94.4669	44.0181	-1.10171	-3.61947	5e-05	0.000150527	yes
gene3240	gene3240	CPC735_002470	NW_003315998.1:270562-271948	q1	q4	OK	94.4669	201.882	1.09563	3.75558	5e-05	0.000150527	yes
gene3240	gene3240	CPC735_002470	NW_003315998.1:270562-271948	q2	q3	OK	147.313	44.0181	-1.74272	-5.74182	5e-05	0.000150527	yes
gene3240	gene3240	CPC735_002470	NW_003315998.1:270562-271948	q3	q4	OK	44.0181	201.882	2.19734	7.43032	5e-05	0.000150527	yes
gene3241	gene3241	CPC735_002480	NW_003315998.1:272451-277938	q1	q2	OK	81.7557	39.2162	-1.05987	-1.89581	0.00155	0.00349311	yes
gene3241	gene3241	CPC735_002480	NW_003315998.1:272451-277938	q1	q3	OK	81.7557	43.6069	-0.906764	-1.63851	0.0051	0.0102063	yes
gene3242	gene3242	CPC735_002490	NW_003315998.1:272451-277938	q1	q2	OK	330.393	118.529	-1.47894	-2.56378	5e-05	0.000150527	yes
gene3242	gene3242	CPC735_002490	NW_003315998.1:272451-277938	q1	q3	OK	330.393	97.4115	-1.76202	-3.24914	5e-05	0.000150527	yes
gene3242	gene3242	CPC735_002490	NW_003315998.1:272451-277938	q3	q4	OK	97.4115	196.266	1.01065	1.98335	0.0134	0.0242624	yes
gene3243	gene3243	CPC735_002500	NW_003315998.1:278858-280976	q2	q3	OK	10.1257	20.8434	1.04158	2.5829	5e-05	0.000150527	yes
gene3243	gene3243	CPC735_002500	NW_003315998.1:278858-280976	q2	q4	OK	10.1257	15.8525	0.646694	1.5739	0.01455	0.0261106	yes
gene3244	gene3244	CPC735_002510	NW_003315998.1:282682-284202	q1	q4	OK	47.143	70.6397	0.583435	1.85439	0.00765	0.014707	yes
gene3244	gene3244	CPC735_002510	NW_003315998.1:282682-284202	q2	q3	OK	40.5304	57.2662	0.498681	1.52739	0.02565	0.0432948	yes
gene3244	gene3244	CPC735_002510	NW_003315998.1:282682-284202	q2	q4	OK	40.5304	70.6397	0.801476	2.51423	0.00015	0.000418224	yes
gene3245	gene3245	CPC735_002520	NW_003315998.1:287110-291420	q1	q2	OK	19.8376	9.85696	-1.00902	-2.79172	5e-05	0.000150527	yes
gene3245	gene3245	CPC735_002520	NW_003315998.1:287110-291420	q1	q4	OK	19.8376	13.0988	-0.598807	-1.72097	0.00595	0.011717	yes
gene3245	gene3245	CPC735_002520	NW_003315998.1:287110-291420	q2	q3	OK	9.85696	22.565	1.19488	3.30186	5e-05	0.000150527	yes
gene3245	gene3245	CPC735_002520	NW_003315998.1:287110-291420	q3	q4	OK	22.565	13.0988	-0.78466	-2.25211	0.00055	0.00136993	yes
gene3246	gene3246	CPC735_002530	NW_003315998.1:292192-292921	q1	q2	OK	350.685	26.6849	-3.71608	-10.7845	5e-05	0.000150527	yes
gene3246	gene3246	CPC735_002530	NW_003315998.1:292192-292921	q1	q4	OK	350.685	35.2199	-3.31571	-11.2835	5e-05	0.000150527	yes
gene3246	gene3246	CPC735_002530	NW_003315998.1:292192-292921	q2	q3	OK	26.6849	338.266	3.66406	11.211	5e-05	0.000150527	yes
gene3246	gene3246	CPC735_002530	NW_003315998.1:292192-292921	q3	q4	OK	338.266	35.2199	-3.26369	-11.9626	5e-05	0.000150527	yes
gene3247	gene3247	CPC735_002540	NW_003315998.1:293748-293845	q1	q3	OK	0	135.015	inf	#NAME?	0.0148	0.0264992	yes
gene3247	gene3247	CPC735_002540	NW_003315998.1:293748-293845	q2	q3	OK	0	135.015	inf	#NAME?	0.0148	0.0264992	yes
gene3248	gene3248	CPC735_002550	NW_003315998.1:301169-305542	q1	q2	OK	9.952	1.85293	-2.42518	-4.72695	5e-05	0.000150527	yes
gene3248	gene3248	CPC735_002550	NW_003315998.1:301169-305542	q1	q3	OK	9.952	40.1046	2.01071	5.46051	5e-05	0.000150527	yes
gene3248	gene3248	CPC735_002550	NW_003315998.1:301169-305542	q1	q4	OK	9.952	1.37385	-2.85676	-5.16283	5e-05	0.000150527	yes
gene3248	gene3248	CPC735_002550	NW_003315998.1:301169-305542	q2	q3	OK	1.85293	40.1046	4.43589	8.85128	5e-05	0.000150527	yes
gene3248	gene3248	CPC735_002550	NW_003315998.1:301169-305542	q3	q4	OK	40.1046	1.37385	-4.86747	-8.97526	5e-05	0.000150527	yes
gene3249	gene3249	CPC735_002560	NW_003315998.1:306205-308951	q1	q2	OK	4.81868	21.9729	2.18901	4.74256	5e-05	0.000150527	yes
gene3249	gene3249	CPC735_002560	NW_003315998.1:306205-308951	q1	q3	OK	4.81868	16.7454	1.79706	3.66897	5e-05	0.000150527	yes
gene3249	gene3249	CPC735_002560	NW_003315998.1:306205-308951	q1	q4	OK	4.81868	18.9071	1.97221	4.17626	5e-05	0.000150527	yes
gene3250	gene3250	CPC735_002570	NW_003315998.1:312280-314334	q1	q2	OK	48.2588	78.8292	0.707939	2.09876	0.0006	0.00148391	yes
gene3250	gene3250	CPC735_002570	NW_003315998.1:312280-314334	q1	q3	OK	48.2588	79.8115	0.725805	2.10123	0.0003	0.000790541	yes
gene3252	gene3252	CPC735_002590	NW_003315998.1:317006-320821	q1	q2	OK	57.8431	30.6489	-0.916309	-2.49432	5e-05	0.000150527	yes
gene3252	gene3252	CPC735_002590	NW_003315998.1:317006-320821	q1	q3	OK	57.8431	27.2135	-1.08782	-2.87333	5e-05	0.000150527	yes
gene3252	gene3252	CPC735_002590	NW_003315998.1:317006-320821	q1	q4	OK	57.8431	25.5234	-1.18033	-3.16798	5e-05	0.000150527	yes
gene3253	gene3253	CPC735_002600	NW_003315998.1:321122-321486	q1	q2	OK	1103.51	2919.26	1.40351	11.4379	5e-05	0.000150527	yes
gene3253	gene3253	CPC735_002600	NW_003315998.1:321122-321486	q1	q3	OK	1103.51	4557.14	2.04603	23.2073	5e-05	0.000150527	yes
gene3253	gene3253	CPC735_002600	NW_003315998.1:321122-321486	q1	q4	OK	1103.51	6726.15	2.60769	29.0439	5e-05	0.000150527	yes
gene3253	gene3253	CPC735_002600	NW_003315998.1:321122-321486	q2	q3	OK	2919.26	4557.14	0.642526	6.49339	0.0039	0.00802738	yes
gene3253	gene3253	CPC735_002600	NW_003315998.1:321122-321486	q2	q4	OK	2919.26	6726.15	1.20418	11.9941	5e-05	0.000150527	yes
gene3253	gene3253	CPC735_002600	NW_003315998.1:321122-321486	q3	q4	OK	4557.14	6726.15	0.561652	10.6229	0.01225	0.0224228	yes
gene3254	gene3254	CPC735_002610	NW_003315998.1:321819-327850	q1	q2	OK	19.9192	6.5494	-1.60472	-2.11224	0.0006	0.00148391	yes
gene3254	gene3254	CPC735_002610	NW_003315998.1:321819-327850	q2	q4	OK	6.5494	15.0314	1.19855	1.695	0.00655	0.0127776	yes
gene3255	gene3255	CPC735_002620	NW_003315998.1:321819-327850	q1	q2	OK	75.1358	43.0041	-0.805025	-1.80108	0.00255	0.00547283	yes
gene3255	gene3255	CPC735_002620	NW_003315998.1:321819-327850	q1	q3	OK	75.1358	139.632	0.89406	1.93832	0.0006	0.00148391	yes
gene3255	gene3255	CPC735_002620	NW_003315998.1:321819-327850	q1	q4	OK	75.1358	38.7414	-0.955625	-1.97161	0.00065	0.00159583	yes
gene3255	gene3255	CPC735_002620	NW_003315998.1:321819-327850	q2	q3	OK	43.0041	139.632	1.69908	3.99394	5e-05	0.000150527	yes
gene3255	gene3255	CPC735_002620	NW_003315998.1:321819-327850	q3	q4	OK	139.632	38.7414	-1.84968	-3.97873	5e-05	0.000150527	yes
gene3256	gene3256	CPC735_002630	NW_003315998.1:330985-333266	q1	q2	OK	116.254	166.721	0.520154	1.31416	0.0216	0.0371498	yes
gene3256	gene3256	CPC735_002630	NW_003315998.1:330985-333266	q1	q3	OK	116.254	77.3116	-0.588527	-1.39965	0.00735	0.0141861	yes
gene3256	gene3256	CPC735_002630	NW_003315998.1:330985-333266	q2	q3	OK	166.721	77.3116	-1.10868	-2.56691	5e-05	0.000150527	yes
gene3256	gene3256	CPC735_002630	NW_003315998.1:330985-333266	q2	q4	OK	166.721	80.6666	-1.04739	-2.13331	0.0001	0.000287262	yes
gene3258	gene3258	CPC735_002650	NW_003315998.1:333508-335890	q1	q2	OK	54.5779	30.1262	-0.857298	-2.53048	5e-05	0.000150527	yes
gene3258	gene3258	CPC735_002650	NW_003315998.1:333508-335890	q1	q3	OK	54.5779	25.4069	-1.10309	-3.29899	5e-05	0.000150527	yes
gene3258	gene3258	CPC735_002650	NW_003315998.1:333508-335890	q1	q4	OK	54.5779	27.8069	-0.972872	-2.98921	5e-05	0.000150527	yes
gene3259	gene3259	CPC735_002660	NW_003315998.1:336497-337438	q1	q2	OK	24.2041	150.635	2.63774	7.19773	5e-05	0.000150527	yes
gene3259	gene3259	CPC735_002660	NW_003315998.1:336497-337438	q1	q3	OK	24.2041	110.976	2.19692	5.58291	5e-05	0.000150527	yes
gene3259	gene3259	CPC735_002660	NW_003315998.1:336497-337438	q1	q4	OK	24.2041	105.148	2.11911	5.31753	5e-05	0.000150527	yes
gene3259	gene3259	CPC735_002660	NW_003315998.1:336497-337438	q2	q4	OK	150.635	105.148	-0.518634	-1.47658	0.0135	0.0244193	yes
gene3260	gene3260	CPC735_002670	NW_003315998.1:337444-339284	q1	q2	OK	78.3052	40.0336	-0.967895	-2.92408	5e-05	0.000150527	yes
gene3260	gene3260	CPC735_002670	NW_003315998.1:337444-339284	q2	q3	OK	40.0336	92.6487	1.21056	3.29553	5e-05	0.000150527	yes
gene3260	gene3260	CPC735_002670	NW_003315998.1:337444-339284	q2	q4	OK	40.0336	61.2915	0.614476	1.68132	0.0053	0.0105608	yes
gene3260	gene3260	CPC735_002670	NW_003315998.1:337444-339284	q3	q4	OK	92.6487	61.2915	-0.596083	-1.53982	0.0045	0.00912203	yes
gene3261	gene3261	CPC735_002680	NW_003315998.1:344925-347247	q1	q2	OK	54.7742	19.4887	-1.49086	-4.16904	5e-05	0.000150527	yes
gene3261	gene3261	CPC735_002680	NW_003315998.1:344925-347247	q1	q3	OK	54.7742	22.5667	-1.2793	-3.71864	5e-05	0.000150527	yes
gene3261	gene3261	CPC735_002680	NW_003315998.1:344925-347247	q1	q4	OK	54.7742	24.0584	-1.18696	-3.48547	5e-05	0.000150527	yes
gene3262	gene3262	CPC735_002690	NW_003315998.1:348344-349975	q1	q3	OK	33.0528	54.7971	0.729329	2.05154	0.0011	0.00256384	yes
gene3262	gene3262	CPC735_002690	NW_003315998.1:348344-349975	q3	q4	OK	54.7971	37.9594	-0.529642	-1.4688	0.0164	0.029063	yes
gene3263	gene3263	CPC735_002700	NW_003315998.1:352894-353918	q1	q2	OK	51.3228	2696.1	5.71513	16.6909	5e-05	0.000150527	yes
gene3263	gene3263	CPC735_002700	NW_003315998.1:352894-353918	q1	q3	OK	51.3228	252.376	2.2979	7.5476	5e-05	0.000150527	yes
gene3263	gene3263	CPC735_002700	NW_003315998.1:352894-353918	q1	q4	OK	51.3228	263.015	2.35748	8.0955	5e-05	0.000150527	yes
gene3263	gene3263	CPC735_002700	NW_003315998.1:352894-353918	q2	q3	OK	2696.1	252.376	-3.41723	-10.2568	5e-05	0.000150527	yes
gene3263	gene3263	CPC735_002700	NW_003315998.1:352894-353918	q2	q4	OK	2696.1	263.015	-3.35766	-10.4565	5e-05	0.000150527	yes
gene3264	gene3264	CPC735_002710	NW_003315998.1:355187-356620	q1	q2	OK	28.1437	12.2292	-1.20249	-2.86039	5e-05	0.000150527	yes
gene3264	gene3264	CPC735_002710	NW_003315998.1:355187-356620	q1	q4	OK	28.1437	45.9445	0.707079	1.94463	0.0029	0.00614799	yes
gene3264	gene3264	CPC735_002710	NW_003315998.1:355187-356620	q2	q3	OK	12.2292	26.6725	1.12503	2.57845	5e-05	0.000150527	yes
gene3264	gene3264	CPC735_002710	NW_003315998.1:355187-356620	q2	q4	OK	12.2292	45.9445	1.90957	4.59444	5e-05	0.000150527	yes
gene3264	gene3264	CPC735_002710	NW_003315998.1:355187-356620	q3	q4	OK	26.6725	45.9445	0.784541	2.05428	0.0006	0.00148391	yes
gene3265	gene3265	CPC735_002720	NW_003315998.1:359822-360756	q1	q2	OK	374.158	714.929	0.934154	2.96898	0.0001	0.000287262	yes
gene3265	gene3265	CPC735_002720	NW_003315998.1:359822-360756	q1	q4	OK	374.158	548.775	0.552569	1.83006	0.0136	0.0245811	yes
gene3265	gene3265	CPC735_002720	NW_003315998.1:359822-360756	q2	q3	OK	714.929	359.398	-0.992218	-3.21609	0.0002	0.000544585	yes
gene3265	gene3265	CPC735_002720	NW_003315998.1:359822-360756	q3	q4	OK	359.398	548.775	0.610633	2.06604	0.00585	0.0115412	yes
gene3266	gene3266	CPC735_002730	NW_003315998.1:362664-364726	q1	q2	OK	44.4141	68.2603	0.62003	1.84889	0.0029	0.00614799	yes
gene3266	gene3266	CPC735_002730	NW_003315998.1:362664-364726	q1	q3	OK	44.4141	92.3382	1.05591	2.79199	5e-05	0.000150527	yes
gene3266	gene3266	CPC735_002730	NW_003315998.1:362664-364726	q3	q4	OK	92.3382	60.2219	-0.616639	-1.57815	0.0034	0.0071058	yes
gene3267	gene3267	CPC735_002740	NW_003315998.1:368194-369674	q1	q3	OK	17.5376	33.1533	0.918707	2.34961	0.00035	0.000909126	yes
gene3267	gene3267	CPC735_002740	NW_003315998.1:368194-369674	q1	q4	OK	17.5376	31.9132	0.863707	2.2264	0.0008	0.00192605	yes
gene3267	gene3267	CPC735_002740	NW_003315998.1:368194-369674	q2	q3	OK	14.9944	33.1533	1.14473	2.80491	0.0002	0.000544585	yes
gene3267	gene3267	CPC735_002740	NW_003315998.1:368194-369674	q2	q4	OK	14.9944	31.9132	1.08973	2.68949	0.0002	0.000544585	yes
gene3268	gene3268	CPC735_002750	NW_003315998.1:372560-374482	q1	q2	OK	17.2629	41.2476	1.25663	3.40768	5e-05	0.000150527	yes
gene3268	gene3268	CPC735_002750	NW_003315998.1:372560-374482	q2	q3	OK	41.2476	21.3483	-0.950185	-2.44096	5e-05	0.000150527	yes
gene3268	gene3268	CPC735_002750	NW_003315998.1:372560-374482	q2	q4	OK	41.2476	19.7022	-1.06595	-2.80649	5e-05	0.000150527	yes
gene3269	gene3269	CPC735_002760	NW_003315998.1:375717-377205	q1	q2	OK	56.8936	86.746	0.608532	1.90783	0.00415	0.00849244	yes
gene3269	gene3269	CPC735_002760	NW_003315998.1:375717-377205	q1	q3	OK	56.8936	36.3878	-0.644812	-1.8613	0.00455	0.00921138	yes
gene3269	gene3269	CPC735_002760	NW_003315998.1:375717-377205	q2	q3	OK	86.746	36.3878	-1.25334	-3.66215	5e-05	0.000150527	yes
gene3269	gene3269	CPC735_002760	NW_003315998.1:375717-377205	q2	q4	OK	86.746	58.7245	-0.562835	-1.75921	0.0093	0.0175333	yes
gene3269	gene3269	CPC735_002760	NW_003315998.1:375717-377205	q3	q4	OK	36.3878	58.7245	0.690509	1.98808	0.00315	0.00663214	yes
gene3270	gene3270	CPC735_002770	NW_003315998.1:377612-379762	q1	q3	OK	39.1573	19.1914	-1.02882	-3.12404	5e-05	0.000150527	yes
gene3270	gene3270	CPC735_002770	NW_003315998.1:377612-379762	q1	q4	OK	39.1573	80.5261	1.04018	3.45272	5e-05	0.000150527	yes
gene3270	gene3270	CPC735_002770	NW_003315998.1:377612-379762	q2	q3	OK	43.7824	19.1914	-1.18989	-3.62449	5e-05	0.000150527	yes
gene3270	gene3270	CPC735_002770	NW_003315998.1:377612-379762	q2	q4	OK	43.7824	80.5261	0.879106	2.92905	5e-05	0.000150527	yes
gene3270	gene3270	CPC735_002770	NW_003315998.1:377612-379762	q3	q4	OK	19.1914	80.5261	2.069	6.63523	5e-05	0.000150527	yes
gene3271	gene3271	CPC735_002780	NW_003315998.1:380246-381604	q1	q4	OK	3.38011	13.6192	2.0105	3.27936	0.0002	0.000544585	yes
gene3271	gene3271	CPC735_002780	NW_003315998.1:380246-381604	q2	q4	OK	5.10929	13.6192	1.41444	2.60306	0.00065	0.00159583	yes
gene3271	gene3271	CPC735_002780	NW_003315998.1:380246-381604	q3	q4	OK	4.79551	13.6192	1.50588	2.84416	0.00055	0.00136993	yes
gene3272	gene3272	CPC735_002790	NW_003315998.1:382538-385960	q1	q4	OK	31.1419	17.0669	-0.867658	-2.68779	5e-05	0.000150527	yes
gene3272	gene3272	CPC735_002790	NW_003315998.1:382538-385960	q2	q4	OK	24.3184	17.0669	-0.510848	-1.56563	0.02	0.0346977	yes
gene3272	gene3272	CPC735_002790	NW_003315998.1:382538-385960	q3	q4	OK	28.2357	17.0669	-0.72632	-2.2454	0.0009	0.00214104	yes
gene3273	gene3273	CPC735_002800	NW_003315998.1:386372-389166	q1	q4	OK	2.06329	4.55745	1.14328	1.768	0.00845	0.0160889	yes
gene3273	gene3273	CPC735_002800	NW_003315998.1:386372-389166	q2	q4	OK	2.44017	4.55745	0.901246	1.44773	0.02265	0.03874	yes
gene3274	gene3274	CPC735_002810	NW_003315998.1:390060-392499	q1	q2	OK	60.1383	31.118	-0.950535	-2.77106	5e-05	0.000150527	yes
gene3274	gene3274	CPC735_002810	NW_003315998.1:390060-392499	q1	q4	OK	60.1383	41.056	-0.550692	-1.67376	0.0089	0.0168586	yes
gene3274	gene3274	CPC735_002810	NW_003315998.1:390060-392499	q2	q3	OK	31.118	45.9828	0.563346	1.669	0.00705	0.013668	yes
gene3275	gene3275	CPC735_002820	NW_003315998.1:392957-394006	q1	q2	OK	73.3754	122.166	0.735471	2.31923	0.0006	0.00148391	yes
gene3275	gene3275	CPC735_002820	NW_003315998.1:392957-394006	q1	q3	OK	73.3754	139.781	0.929804	2.92274	5e-05	0.000150527	yes
gene3275	gene3275	CPC735_002820	NW_003315998.1:392957-394006	q1	q4	OK	73.3754	127.126	0.792893	2.48166	0.00025	0.000668257	yes
gene3276	gene3276	CPC735_002830	NW_003315998.1:396798-398057	q1	q2	OK	82.7493	17.225	-2.26424	-5.89705	5e-05	0.000150527	yes
gene3276	gene3276	CPC735_002830	NW_003315998.1:396798-398057	q1	q3	OK	82.7493	48.8897	-0.759218	-2.53773	0.00125	0.00287612	yes
gene3276	gene3276	CPC735_002830	NW_003315998.1:396798-398057	q1	q4	OK	82.7493	44.207	-0.904473	-2.96085	0.00015	0.000418224	yes
gene3276	gene3276	CPC735_002830	NW_003315998.1:396798-398057	q2	q3	OK	17.225	48.8897	1.50502	4.01886	5e-05	0.000150527	yes
gene3276	gene3276	CPC735_002830	NW_003315998.1:396798-398057	q2	q4	OK	17.225	44.207	1.35977	3.58262	5e-05	0.000150527	yes
gene3277	gene3277	CPC735_002840	NW_003315998.1:398627-400553	q1	q2	OK	142.575	399.701	1.4872	4.3885	5e-05	0.000150527	yes
gene3277	gene3277	CPC735_002840	NW_003315998.1:398627-400553	q1	q3	OK	142.575	58.6896	-1.28054	-4.0459	5e-05	0.000150527	yes
gene3277	gene3277	CPC735_002840	NW_003315998.1:398627-400553	q2	q3	OK	399.701	58.6896	-2.76775	-8.23045	5e-05	0.000150527	yes
gene3277	gene3277	CPC735_002840	NW_003315998.1:398627-400553	q2	q4	OK	399.701	123.105	-1.69903	-5.10267	5e-05	0.000150527	yes
gene3277	gene3277	CPC735_002840	NW_003315998.1:398627-400553	q3	q4	OK	58.6896	123.105	1.06872	3.44571	5e-05	0.000150527	yes
gene3278	gene3278	CPC735_002850	NW_003315998.1:400739-402708	q1	q2	OK	166.133	346.463	1.06036	2.97391	5e-05	0.000150527	yes
gene3278	gene3278	CPC735_002850	NW_003315998.1:400739-402708	q1	q3	OK	166.133	378.078	1.18634	3.10866	5e-05	0.000150527	yes
gene3278	gene3278	CPC735_002850	NW_003315998.1:400739-402708	q2	q4	OK	346.463	179.841	-0.945984	-2.49509	5e-05	0.000150527	yes
gene3278	gene3278	CPC735_002850	NW_003315998.1:400739-402708	q3	q4	OK	378.078	179.841	-1.07197	-2.66126	5e-05	0.000150527	yes
gene3279	gene3279	CPC735_002860	NW_003315998.1:405327-406444	q1	q2	OK	7.75449	23.5141	1.60042	3.08448	5e-05	0.000150527	yes
gene3279	gene3279	CPC735_002860	NW_003315998.1:405327-406444	q1	q3	OK	7.75449	97.6882	3.65508	7.40521	5e-05	0.000150527	yes
gene3279	gene3279	CPC735_002860	NW_003315998.1:405327-406444	q1	q4	OK	7.75449	38.6005	2.31552	4.53818	5e-05	0.000150527	yes
gene3279	gene3279	CPC735_002860	NW_003315998.1:405327-406444	q2	q3	OK	23.5141	97.6882	2.05466	5.24934	5e-05	0.000150527	yes
gene3279	gene3279	CPC735_002860	NW_003315998.1:405327-406444	q2	q4	OK	23.5141	38.6005	0.715091	1.73478	0.006	0.0118039	yes
gene3279	gene3279	CPC735_002860	NW_003315998.1:405327-406444	q3	q4	OK	97.6882	38.6005	-1.33956	-3.52617	5e-05	0.000150527	yes
gene3280	gene3280	CPC735_002870	NW_003315998.1:407037-408543	q1	q3	OK	18.0802	30.1597	0.738213	1.91471	0.00415	0.00849244	yes
gene3280	gene3280	CPC735_002870	NW_003315998.1:407037-408543	q2	q3	OK	16.2968	30.1597	0.88803	2.25639	0.0007	0.00170592	yes
gene3281	gene3281	CPC735_002880	NW_003315998.1:408687-410276	q1	q2	OK	1037.49	685.008	-0.598902	-1.71757	0.0137	0.0247374	yes
gene3281	gene3281	CPC735_002880	NW_003315998.1:408687-410276	q1	q4	OK	1037.49	709.413	-0.548397	-1.71891	0.0213	0.0366789	yes
gene3282	gene3282	CPC735_002890	NW_003315998.1:410615-413327	q1	q2	OK	108.271	59.3708	-0.866815	-2.59238	5e-05	0.000150527	yes
gene3282	gene3282	CPC735_002890	NW_003315998.1:410615-413327	q1	q3	OK	108.271	69.3722	-0.642211	-1.89675	0.0027	0.00576765	yes
gene3282	gene3282	CPC735_002890	NW_003315998.1:410615-413327	q1	q4	OK	108.271	70.7387	-0.614069	-1.75304	0.00565	0.0111876	yes
gene3283	gene3283	CPC735_002900	NW_003315998.1:414259-414943	q1	q3	OK	104.041	176.463	0.762211	2.89753	0.00105	0.00246068	yes
gene3283	gene3283	CPC735_002900	NW_003315998.1:414259-414943	q3	q4	OK	176.463	118.561	-0.573729	-2.19923	0.01235	0.0225812	yes
gene3284	gene3284	CPC735_002910	NW_003315998.1:415548-417583	q1	q2	OK	67.0016	37.9958	-0.818356	-2.35999	0.0003	0.000790541	yes
gene3284	gene3284	CPC735_002910	NW_003315998.1:415548-417583	q1	q3	OK	67.0016	46.9425	-0.513302	-1.4297	0.0131	0.0237817	yes
gene3284	gene3284	CPC735_002910	NW_003315998.1:415548-417583	q2	q4	OK	37.9958	58.703	0.627593	1.74436	0.00385	0.00793768	yes
gene3285	gene3285	CPC735_002920	NW_003315998.1:417825-419925	q1	q2	OK	102.772	57.7311	-0.832028	-2.56907	5e-05	0.000150527	yes
gene3285	gene3285	CPC735_002920	NW_003315998.1:417825-419925	q1	q3	OK	102.772	45.5175	-1.17496	-3.71979	5e-05	0.000150527	yes
gene3285	gene3285	CPC735_002920	NW_003315998.1:417825-419925	q1	q4	OK	102.772	69.0615	-0.573495	-1.84696	0.0056	0.0110986	yes
gene3285	gene3285	CPC735_002920	NW_003315998.1:417825-419925	q3	q4	OK	45.5175	69.0615	0.60146	2.01658	0.004	0.0082151	yes
gene3286	gene3286	CPC735_002930	NW_003315998.1:420089-420969	q1	q3	OK	142.751	258.875	0.85875	3.67013	0.0004	0.00102662	yes
gene3286	gene3286	CPC735_002930	NW_003315998.1:420089-420969	q2	q4	OK	201.984	127.48	-0.663972	-2.64807	0.005	0.0100243	yes
gene3286	gene3286	CPC735_002930	NW_003315998.1:420089-420969	q3	q4	OK	258.875	127.48	-1.02199	-4.38774	5e-05	0.000150527	yes
gene3287	gene3287	CPC735_002940	NW_003315998.1:422664-424744	q1	q3	OK	159.906	61.1289	-1.3873	-4.00555	5e-05	0.000150527	yes
gene3287	gene3287	CPC735_002940	NW_003315998.1:422664-424744	q2	q3	OK	138.8	61.1289	-1.18308	-3.43046	5e-05	0.000150527	yes
gene3287	gene3287	CPC735_002940	NW_003315998.1:422664-424744	q3	q4	OK	61.1289	118.991	0.960927	2.75394	5e-05	0.000150527	yes
gene3288	gene3288	CPC735_002950	NW_003315998.1:424932-427522	q1	q2	OK	1578.94	480.203	-1.71724	-4.49961	5e-05	0.000150527	yes
gene3288	gene3288	CPC735_002950	NW_003315998.1:424932-427522	q1	q3	OK	1578.94	492.305	-1.68133	-4.871	5e-05	0.000150527	yes
gene3288	gene3288	CPC735_002950	NW_003315998.1:424932-427522	q1	q4	OK	1578.94	801.122	-0.97886	-2.78186	0.00025	0.000668257	yes
gene3288	gene3288	CPC735_002950	NW_003315998.1:424932-427522	q2	q4	OK	480.203	801.122	0.738378	2.15353	0.00285	0.00605391	yes
gene3288	gene3288	CPC735_002950	NW_003315998.1:424932-427522	q3	q4	OK	492.305	801.122	0.70247	2.328	0.0038	0.00784615	yes
gene3289	gene3289	CPC735_002960	NW_003315998.1:429268-431207	q1	q2	OK	23.2273	9.02893	-1.36319	-3.19479	5e-05	0.000150527	yes
gene3289	gene3289	CPC735_002960	NW_003315998.1:429268-431207	q1	q3	OK	23.2273	10.5064	-1.14455	-2.80735	5e-05	0.000150527	yes
gene3289	gene3289	CPC735_002960	NW_003315998.1:429268-431207	q2	q4	OK	9.02893	18.2218	1.01304	2.34963	0.0008	0.00192605	yes
gene3289	gene3289	CPC735_002960	NW_003315998.1:429268-431207	q3	q4	OK	10.5064	18.2218	0.794396	1.92647	0.00445	0.00903287	yes
gene3290	gene3290	CPC735_002970	NW_003315998.1:431995-433373	q1	q2	OK	20.6121	40.6587	0.980072	2.57671	0.00015	0.000418224	yes
gene3290	gene3290	CPC735_002970	NW_003315998.1:431995-433373	q1	q3	OK	20.6121	30.6734	0.573494	1.454	0.02065	0.0356927	yes
gene3290	gene3290	CPC735_002970	NW_003315998.1:431995-433373	q1	q4	OK	20.6121	33.3839	0.695659	1.80239	0.00495	0.00993595	yes
gene3291	gene3291	CPC735_002980	NW_003315998.1:443100-445393	q1	q2	OK	10.5365	20.0736	0.929902	2.24974	0.0003	0.000790541	yes
gene3291	gene3291	CPC735_002980	NW_003315998.1:443100-445393	q2	q3	OK	20.0736	9.40777	-1.09337	-2.58873	0.00025	0.000668257	yes
gene3291	gene3291	CPC735_002980	NW_003315998.1:443100-445393	q2	q4	OK	20.0736	8.46297	-1.24606	-2.92187	5e-05	0.000150527	yes
gene3292	gene3292	CPC735_002990	NW_003315998.1:446808-447982	q1	q2	OK	602.928	1916.16	1.66816	4.84431	5e-05	0.000150527	yes
gene3292	gene3292	CPC735_002990	NW_003315998.1:446808-447982	q1	q3	OK	602.928	331.411	-0.863365	-2.7302	0.0002	0.000544585	yes
gene3292	gene3292	CPC735_002990	NW_003315998.1:446808-447982	q2	q3	OK	1916.16	331.411	-2.53152	-7.45491	5e-05	0.000150527	yes
gene3292	gene3292	CPC735_002990	NW_003315998.1:446808-447982	q2	q4	OK	1916.16	480.294	-1.99623	-5.869	5e-05	0.000150527	yes
gene3292	gene3292	CPC735_002990	NW_003315998.1:446808-447982	q3	q4	OK	331.411	480.294	0.535295	1.71776	0.01525	0.0272295	yes
gene3293	gene3293	CPC735_003000	NW_003315998.1:448510-449938	q1	q2	OK	72.169	51.2	-0.495236	-1.52395	0.0173	0.0304779	yes
gene3293	gene3293	CPC735_003000	NW_003315998.1:448510-449938	q1	q3	OK	72.169	39.9279	-0.853982	-2.55348	0.00035	0.000909126	yes
gene3293	gene3293	CPC735_003000	NW_003315998.1:448510-449938	q3	q4	OK	39.9279	57.0077	0.513759	1.51315	0.0184	0.0322079	yes
gene3294	gene3294	CPC735_003010	NW_003315998.1:451014-453361	q1	q2	OK	65.3109	30.1517	-1.11508	-3.22055	5e-05	0.000150527	yes
gene3294	gene3294	CPC735_003010	NW_003315998.1:451014-453361	q1	q3	OK	65.3109	24.8861	-1.39198	-3.81491	5e-05	0.000150527	yes
gene3294	gene3294	CPC735_003010	NW_003315998.1:451014-453361	q1	q4	OK	65.3109	23.9469	-1.44749	-4.08436	5e-05	0.000150527	yes
gene3295	gene3295	CPC735_003020	NW_003315998.1:453587-458912	q1	q2	OK	44.0248	1.55736	-4.82114	-8.89845	5e-05	0.000150527	yes
gene3295	gene3295	CPC735_003020	NW_003315998.1:453587-458912	q1	q3	OK	44.0248	18.2009	-1.2743	-3.54129	5e-05	0.000150527	yes
gene3295	gene3295	CPC735_003020	NW_003315998.1:453587-458912	q1	q4	OK	44.0248	6.61924	-2.73358	-7.1113	5e-05	0.000150527	yes
gene3295	gene3295	CPC735_003020	NW_003315998.1:453587-458912	q2	q3	OK	1.55736	18.2009	3.54684	6.58277	5e-05	0.000150527	yes
gene3295	gene3295	CPC735_003020	NW_003315998.1:453587-458912	q2	q4	OK	1.55736	6.61924	2.08756	3.75794	5e-05	0.000150527	yes
gene3295	gene3295	CPC735_003020	NW_003315998.1:453587-458912	q3	q4	OK	18.2009	6.61924	-1.45927	-3.83844	5e-05	0.000150527	yes
gene3296	gene3296	CPC735_003030	NW_003315998.1:459115-460733	q1	q3	OK	35.9787	53.4146	0.570089	1.6071	0.00785	0.0150481	yes
gene3296	gene3296	CPC735_003030	NW_003315998.1:459115-460733	q3	q4	OK	53.4146	38.3537	-0.477866	-1.30539	0.02395	0.040705	yes
gene3297	gene3297	CPC735_003040	NW_003315998.1:461343-463401	q1	q2	OK	21.7977	11.6408	-0.904982	-2.26844	0.00035	0.000909126	yes
gene3297	gene3297	CPC735_003040	NW_003315998.1:461343-463401	q1	q4	OK	21.7977	8.49595	-1.35933	-3.33105	5e-05	0.000150527	yes
gene3297	gene3297	CPC735_003040	NW_003315998.1:461343-463401	q2	q3	OK	11.6408	21.0897	0.857342	2.189	0.00085	0.00203477	yes
gene3297	gene3297	CPC735_003040	NW_003315998.1:461343-463401	q3	q4	OK	21.0897	8.49595	-1.31169	-3.27137	5e-05	0.000150527	yes
gene3298	gene3298	CPC735_003050	NW_003315998.1:464324-465166	q1	q2	OK	18.6936	52.1616	1.48044	3.62721	5e-05	0.000150527	yes
gene3298	gene3298	CPC735_003050	NW_003315998.1:464324-465166	q1	q3	OK	18.6936	64.4016	1.78455	4.1226	5e-05	0.000150527	yes
gene3298	gene3298	CPC735_003050	NW_003315998.1:464324-465166	q1	q4	OK	18.6936	166.719	3.1568	7.95486	5e-05	0.000150527	yes
gene3298	gene3298	CPC735_003050	NW_003315998.1:464324-465166	q2	q4	OK	52.1616	166.719	1.67636	5.02265	5e-05	0.000150527	yes
gene3298	gene3298	CPC735_003050	NW_003315998.1:464324-465166	q3	q4	OK	64.4016	166.719	1.37225	3.77433	5e-05	0.000150527	yes
gene3299	gene3299	CPC735_003060	NW_003315998.1:465771-466463	q1	q2	OK	170.418	115.262	-0.564157	-2.20762	0.01515	0.0270705	yes
gene3299	gene3299	CPC735_003060	NW_003315998.1:465771-466463	q1	q3	OK	170.418	804.207	2.23849	10.8206	5e-05	0.000150527	yes
gene3299	gene3299	CPC735_003060	NW_003315998.1:465771-466463	q1	q4	OK	170.418	353.31	1.05186	5.06314	5e-05	0.000150527	yes
gene3299	gene3299	CPC735_003060	NW_003315998.1:465771-466463	q2	q3	OK	115.262	804.207	2.80265	12.3851	5e-05	0.000150527	yes
gene3299	gene3299	CPC735_003060	NW_003315998.1:465771-466463	q2	q4	OK	115.262	353.31	1.61601	7.11613	5e-05	0.000150527	yes
gene3299	gene3299	CPC735_003060	NW_003315998.1:465771-466463	q3	q4	OK	804.207	353.31	-1.18663	-6.96085	5e-05	0.000150527	yes
gene3300	gene3300	CPC735_003070	NW_003315998.1:467014-470455	q1	q2	OK	28.8087	19.7942	-0.541429	-1.56222	0.01185	0.0217626	yes
gene3300	gene3300	CPC735_003070	NW_003315998.1:467014-470455	q1	q4	OK	28.8087	18.6586	-0.626666	-1.79411	0.00375	0.00775205	yes
gene3300	gene3300	CPC735_003070	NW_003315998.1:467014-470455	q2	q3	OK	19.7942	28.2207	0.511676	1.44163	0.017	0.0300111	yes
gene3300	gene3300	CPC735_003070	NW_003315998.1:467014-470455	q3	q4	OK	28.2207	18.6586	-0.596912	-1.66931	0.0056	0.0110986	yes
gene3301	gene3301	CPC735_003080	NW_003315998.1:471070-473863	q1	q3	OK	735.968	1479.37	1.00726	2.50792	0.0001	0.000287262	yes
gene3301	gene3301	CPC735_003080	NW_003315998.1:471070-473863	q1	q4	OK	735.968	2459.68	1.74075	4.47086	5e-05	0.000150527	yes
gene3301	gene3301	CPC735_003080	NW_003315998.1:471070-473863	q2	q4	OK	1028.4	2459.68	1.25806	3.17383	5e-05	0.000150527	yes
gene3301	gene3301	CPC735_003080	NW_003315998.1:471070-473863	q3	q4	OK	1479.37	2459.68	0.733489	1.82118	0.0056	0.0110986	yes
gene3302	gene3302	CPC735_003090	NW_003315998.1:476034-478334	q1	q2	OK	47.5328	125.408	1.39964	3.96426	5e-05	0.000150527	yes
gene3302	gene3302	CPC735_003090	NW_003315998.1:476034-478334	q1	q3	OK	47.5328	89.2173	0.9084	2.36189	0.0004	0.00102662	yes
gene3302	gene3302	CPC735_003090	NW_003315998.1:476034-478334	q1	q4	OK	47.5328	266.411	2.48666	6.8188	5e-05	0.000150527	yes
gene3302	gene3302	CPC735_003090	NW_003315998.1:476034-478334	q2	q4	OK	125.408	266.411	1.08702	2.98482	5e-05	0.000150527	yes
gene3302	gene3302	CPC735_003090	NW_003315998.1:476034-478334	q3	q4	OK	89.2173	266.411	1.57826	3.99722	5e-05	0.000150527	yes
gene3303	gene3303	CPC735_003100	NW_003315998.1:482073-485736	q1	q2	OK	33.0635	23.6464	-0.483619	-1.37003	0.02055	0.0355462	yes
gene3303	gene3303	CPC735_003100	NW_003315998.1:482073-485736	q2	q3	OK	23.6464	39.3521	0.734823	2.04947	0.0007	0.00170592	yes
gene3303	gene3303	CPC735_003100	NW_003315998.1:482073-485736	q3	q4	OK	39.3521	28.544	-0.463255	-1.28509	0.02805	0.0468303	yes
gene3304	gene3304	CPC735_003110	NW_003315998.1:486244-487757	q1	q2	OK	103.323	216.081	1.06441	3.0186	5e-05	0.000150527	yes
gene3304	gene3304	CPC735_003110	NW_003315998.1:486244-487757	q1	q4	OK	103.323	207.002	1.00248	2.80324	5e-05	0.000150527	yes
gene3304	gene3304	CPC735_003110	NW_003315998.1:486244-487757	q2	q3	OK	216.081	84.4161	-1.35598	-3.72825	5e-05	0.000150527	yes
gene3304	gene3304	CPC735_003110	NW_003315998.1:486244-487757	q3	q4	OK	84.4161	207.002	1.29405	3.51118	5e-05	0.000150527	yes
gene3305	gene3305	CPC735_003120	NW_003315998.1:488015-489251	q1	q2	OK	8.64223	16.0675	0.894667	1.78851	0.009	0.0170235	yes
gene3305	gene3305	CPC735_003120	NW_003315998.1:488015-489251	q1	q4	OK	8.64223	22.1758	1.35951	2.83205	5e-05	0.000150527	yes
gene3305	gene3305	CPC735_003120	NW_003315998.1:488015-489251	q2	q3	OK	16.0675	7.63564	-1.07332	-2.01482	0.00235	0.00508646	yes
gene3305	gene3305	CPC735_003120	NW_003315998.1:488015-489251	q3	q4	OK	7.63564	22.1758	1.53817	2.99368	5e-05	0.000150527	yes
gene3306	gene3306	CPC735_003130	NW_003315998.1:489674-491032	q1	q3	OK	86.2924	51.5107	-0.74436	-2.27339	0.0007	0.00170592	yes
gene3306	gene3306	CPC735_003130	NW_003315998.1:489674-491032	q1	q4	OK	86.2924	59.3573	-0.539807	-1.70569	0.01105	0.0204499	yes
gene3306	gene3306	CPC735_003130	NW_003315998.1:489674-491032	q2	q3	OK	114.61	51.5107	-1.15378	-3.49851	5e-05	0.000150527	yes
gene3306	gene3306	CPC735_003130	NW_003315998.1:489674-491032	q2	q4	OK	114.61	59.3573	-0.949231	-2.97633	5e-05	0.000150527	yes
gene3307	gene3307	CPC735_003140	NW_003315998.1:491179-495298	q1	q2	OK	13.2358	19.592	0.56582	1.54859	0.01185	0.0217626	yes
gene3307	gene3307	CPC735_003140	NW_003315998.1:491179-495298	q2	q3	OK	19.592	13.5212	-0.535036	-1.44574	0.0136	0.0245811	yes
gene3308	gene3308	CPC735_003150	NW_003315998.1:499057-499969	q1	q2	OK	7.74233	23.0087	1.57134	2.94983	0.00055	0.00136993	yes
gene3308	gene3308	CPC735_003150	NW_003315998.1:499057-499969	q1	q3	OK	7.74233	30.1432	1.961	3.85707	5e-05	0.000150527	yes
gene3308	gene3308	CPC735_003150	NW_003315998.1:499057-499969	q1	q4	OK	7.74233	31.3953	2.01971	3.98568	5e-05	0.000150527	yes
gene3309	gene3309	CPC735_003160	NW_003315998.1:504045-505405	q1	q3	OK	94.3265	31.3914	-1.58729	-4.6719	5e-05	0.000150527	yes
gene3309	gene3309	CPC735_003160	NW_003315998.1:504045-505405	q2	q3	OK	103.086	31.3914	-1.7154	-5.02084	5e-05	0.000150527	yes
gene3309	gene3309	CPC735_003160	NW_003315998.1:504045-505405	q3	q4	OK	31.3914	92.5668	1.56012	4.51833	5e-05	0.000150527	yes
gene3310	gene3310	CPC735_003170	NW_003315998.1:505976-507068	q1	q3	OK	45.0573	113.214	1.32922	3.99563	5e-05	0.000150527	yes
gene3310	gene3310	CPC735_003170	NW_003315998.1:505976-507068	q2	q3	OK	33.7665	113.214	1.74539	5.00175	5e-05	0.000150527	yes
gene3310	gene3310	CPC735_003170	NW_003315998.1:505976-507068	q2	q4	OK	33.7665	62.084	0.878629	2.54438	0.00025	0.000668257	yes
gene3310	gene3310	CPC735_003170	NW_003315998.1:505976-507068	q3	q4	OK	113.214	62.084	-0.866761	-2.66627	5e-05	0.000150527	yes
gene3311	gene3311	CPC735_003180	NW_003315998.1:507576-510864	q1	q4	OK	78.8798	42.1531	-0.904016	-2.55711	5e-05	0.000150527	yes
gene3311	gene3311	CPC735_003180	NW_003315998.1:507576-510864	q2	q4	OK	72.4124	42.1531	-0.780596	-2.21775	0.00035	0.000909126	yes
gene3311	gene3311	CPC735_003180	NW_003315998.1:507576-510864	q3	q4	OK	97.4586	42.1531	-1.20915	-3.30783	5e-05	0.000150527	yes
gene3312	gene3312	CPC735_003190	NW_003315998.1:513923-515521	q1	q2	OK	377.234	925.187	1.29429	3.46404	5e-05	0.000150527	yes
gene3312	gene3312	CPC735_003190	NW_003315998.1:513923-515521	q2	q3	OK	925.187	303.875	-1.60627	-4.35742	5e-05	0.000150527	yes
gene3312	gene3312	CPC735_003190	NW_003315998.1:513923-515521	q2	q4	OK	925.187	315.051	-1.55416	-4.25902	5e-05	0.000150527	yes
gene3313	gene3313	CPC735_003200	NW_003315998.1:515898-518227	q1	q2	OK	118.681	33.2203	-1.83695	-5.06354	5e-05	0.000150527	yes
gene3313	gene3313	CPC735_003200	NW_003315998.1:515898-518227	q1	q3	OK	118.681	64.1963	-0.886529	-2.52344	5e-05	0.000150527	yes
gene3313	gene3313	CPC735_003200	NW_003315998.1:515898-518227	q1	q4	OK	118.681	77.223	-0.619987	-1.7697	0.0039	0.00802738	yes
gene3313	gene3313	CPC735_003200	NW_003315998.1:515898-518227	q2	q3	OK	33.2203	64.1963	0.950424	2.67076	5e-05	0.000150527	yes
gene3313	gene3313	CPC735_003200	NW_003315998.1:515898-518227	q2	q4	OK	33.2203	77.223	1.21697	3.42912	5e-05	0.000150527	yes
gene3314	gene3314	CPC735_003210	NW_003315998.1:518281-520428	q2	q4	OK	23.6362	33.4825	0.502409	1.48104	0.0258	0.0435113	yes
gene3315	gene3315	CPC735_003220	NW_003315998.1:520756-523158	q1	q2	OK	19.0148	7.37398	-1.36661	-3.27655	5e-05	0.000150527	yes
gene3315	gene3315	CPC735_003220	NW_003315998.1:520756-523158	q1	q3	OK	19.0148	10.4987	-0.856914	-2.20351	0.00045	0.00114163	yes
gene3315	gene3315	CPC735_003220	NW_003315998.1:520756-523158	q2	q4	OK	7.37398	19.9483	1.43575	3.4882	5e-05	0.000150527	yes
gene3315	gene3315	CPC735_003220	NW_003315998.1:520756-523158	q3	q4	OK	10.4987	19.9483	0.926054	2.41793	0.00015	0.000418224	yes
gene3316	gene3316	CPC735_003230	NW_003315998.1:523334-524427	q1	q2	OK	100.949	46.862	-1.10714	-3.39018	5e-05	0.000150527	yes
gene3316	gene3316	CPC735_003230	NW_003315998.1:523334-524427	q1	q3	OK	100.949	58.0512	-0.79823	-2.5694	0.0002	0.000544585	yes
gene3316	gene3316	CPC735_003230	NW_003315998.1:523334-524427	q1	q4	OK	100.949	61.2552	-0.720723	-2.32721	0.0011	0.00256384	yes
gene3317	gene3317	CPC735_003240	NW_003315998.1:525242-528318	q1	q2	OK	18.0697	11.538	-0.647173	-1.7064	0.00655	0.0127776	yes
gene3317	gene3317	CPC735_003240	NW_003315998.1:525242-528318	q2	q4	OK	11.538	17.3241	0.58638	1.56829	0.01325	0.024025	yes
gene3318	gene3318	CPC735_003250	NW_003315998.1:529318-531021	q1	q2	OK	2.93726	6.89341	1.23075	1.92757	0.00675	0.0131263	yes
gene3318	gene3318	CPC735_003250	NW_003315998.1:529318-531021	q1	q3	OK	2.93726	29.5406	3.33016	5.80445	5e-05	0.000150527	yes
gene3318	gene3318	CPC735_003250	NW_003315998.1:529318-531021	q1	q4	OK	2.93726	7.48905	1.35031	2.16187	0.0037	0.0076634	yes
gene3318	gene3318	CPC735_003250	NW_003315998.1:529318-531021	q2	q3	OK	6.89341	29.5406	2.09941	4.68986	5e-05	0.000150527	yes
gene3318	gene3318	CPC735_003250	NW_003315998.1:529318-531021	q3	q4	OK	29.5406	7.48905	-1.97985	-4.63016	5e-05	0.000150527	yes
gene3319	gene3319	CPC735_003260	NW_003315998.1:534949-536857	q1	q2	OK	13.7851	36.7592	1.415	3.703	5e-05	0.000150527	yes
gene3319	gene3319	CPC735_003260	NW_003315998.1:534949-536857	q1	q3	OK	13.7851	46.87	1.76556	4.54705	5e-05	0.000150527	yes
gene3319	gene3319	CPC735_003260	NW_003315998.1:534949-536857	q1	q4	OK	13.7851	23.4214	0.764719	1.95149	0.00255	0.00547283	yes
gene3319	gene3319	CPC735_003260	NW_003315998.1:534949-536857	q2	q4	OK	36.7592	23.4214	-0.65028	-1.83158	0.00375	0.00775205	yes
gene3319	gene3319	CPC735_003260	NW_003315998.1:534949-536857	q3	q4	OK	46.87	23.4214	-1.00084	-2.76732	5e-05	0.000150527	yes
gene3320	gene3320	CPC735_003270	NW_003315998.1:537650-538925	q1	q2	OK	5.87862	11.5267	0.971435	1.75156	0.00925	0.0174476	yes
gene3320	gene3320	CPC735_003270	NW_003315998.1:537650-538925	q1	q3	OK	5.87862	11.9223	1.02012	1.86457	0.0062	0.0121654	yes
gene3321	gene3321	CPC735_003280	NW_003315998.1:539764-540716	q1	q3	OK	9.53162	35.5422	1.89874	4.24028	5e-05	0.000150527	yes
gene3321	gene3321	CPC735_003280	NW_003315998.1:539764-540716	q2	q3	OK	7.29792	35.5422	2.28398	4.66874	5e-05	0.000150527	yes
gene3321	gene3321	CPC735_003280	NW_003315998.1:539764-540716	q3	q4	OK	35.5422	4.67577	-2.92626	-5.523	5e-05	0.000150527	yes
gene3322	gene3322	CPC735_003290	NW_003315998.1:544065-545078	q1	q2	OK	16.6797	74.4763	2.15869	5.82672	5e-05	0.000150527	yes
gene3322	gene3322	CPC735_003290	NW_003315998.1:544065-545078	q1	q3	OK	16.6797	78.7268	2.23876	5.7889	5e-05	0.000150527	yes
gene3322	gene3322	CPC735_003290	NW_003315998.1:544065-545078	q1	q4	OK	16.6797	156.592	3.23085	8.44601	5e-05	0.000150527	yes
gene3322	gene3322	CPC735_003290	NW_003315998.1:544065-545078	q2	q4	OK	74.4763	156.592	1.07216	3.36211	5e-05	0.000150527	yes
gene3322	gene3322	CPC735_003290	NW_003315998.1:544065-545078	q3	q4	OK	78.7268	156.592	0.992088	2.9383	5e-05	0.000150527	yes
gene3323	gene3323	CPC735_003300	NW_003315998.1:545260-545791	q1	q2	OK	26.0905	86.966	1.73693	5.10442	0.00015	0.000418224	yes
gene3323	gene3323	CPC735_003300	NW_003315998.1:545260-545791	q1	q3	OK	26.0905	78.5554	1.59019	4.73749	0.0003	0.000790541	yes
gene3323	gene3323	CPC735_003300	NW_003315998.1:545260-545791	q1	q4	OK	26.0905	111.041	2.0895	6.40655	5e-05	0.000150527	yes
gene3324	gene3324	CPC735_003310	NW_003315998.1:546364-547935	q1	q3	OK	116.511	62.5731	-0.896846	-2.68286	5e-05	0.000150527	yes
gene3324	gene3324	CPC735_003310	NW_003315998.1:546364-547935	q1	q4	OK	116.511	85.212	-0.451333	-1.36188	0.028	0.0467654	yes
gene3324	gene3324	CPC735_003310	NW_003315998.1:546364-547935	q2	q3	OK	92.2041	62.5731	-0.559287	-1.68204	0.00685	0.0133078	yes
gene3324	gene3324	CPC735_003310	NW_003315998.1:546364-547935	q3	q4	OK	62.5731	85.212	0.445513	1.36008	0.0279	0.0466169	yes
gene3326	gene3326	CPC735_003330	NW_003315998.1:552799-553963	q1	q2	OK	18.2738	51.6869	1.50002	4.04403	5e-05	0.000150527	yes
gene3326	gene3326	CPC735_003330	NW_003315998.1:552799-553963	q1	q3	OK	18.2738	67.9733	1.89519	5.78114	5e-05	0.000150527	yes
gene3326	gene3326	CPC735_003330	NW_003315998.1:552799-553963	q1	q4	OK	18.2738	68.3988	1.9042	5.69576	5e-05	0.000150527	yes
gene3327	gene3327	CPC735_003340	NW_003315998.1:554129-557249	q1	q2	OK	1225.5	261.537	-2.22828	-5.6597	5e-05	0.000150527	yes
gene3327	gene3327	CPC735_003340	NW_003315998.1:554129-557249	q1	q3	OK	1225.5	587.338	-1.0611	-2.80236	5e-05	0.000150527	yes
gene3327	gene3327	CPC735_003340	NW_003315998.1:554129-557249	q1	q4	OK	1225.5	197.876	-2.6307	-7.12515	5e-05	0.000150527	yes
gene3327	gene3327	CPC735_003340	NW_003315998.1:554129-557249	q2	q3	OK	261.537	587.338	1.16718	3.20751	5e-05	0.000150527	yes
gene3327	gene3327	CPC735_003340	NW_003315998.1:554129-557249	q3	q4	OK	587.338	197.876	-1.56959	-4.65434	5e-05	0.000150527	yes
gene3328	gene3328	CPC735_003350	NW_003315998.1:557824-560491	q1	q4	OK	7.50204	12.3877	0.723555	1.72646	0.0064	0.0125164	yes
gene3328	gene3328	CPC735_003350	NW_003315998.1:557824-560491	q2	q3	OK	5.8055	10.1926	0.812036	1.81517	0.00535	0.0106503	yes
gene3328	gene3328	CPC735_003350	NW_003315998.1:557824-560491	q2	q4	OK	5.8055	12.3877	1.09342	2.50138	0.0003	0.000790541	yes
gene3329	gene3329	CPC735_003360	NW_003315998.1:560732-562725	q1	q2	OK	30.3696	10.5808	-1.52118	-3.64248	5e-05	0.000150527	yes
gene3329	gene3329	CPC735_003360	NW_003315998.1:560732-562725	q2	q3	OK	10.5808	24.3117	1.2002	2.89812	5e-05	0.000150527	yes
gene3329	gene3329	CPC735_003360	NW_003315998.1:560732-562725	q2	q4	OK	10.5808	25.5768	1.27339	3.08577	5e-05	0.000150527	yes
gene3330	gene3330	CPC735_003370	NW_003315998.1:562894-563994	q1	q2	OK	149.135	642.866	2.1079	6.37828	5e-05	0.000150527	yes
gene3330	gene3330	CPC735_003370	NW_003315998.1:562894-563994	q2	q3	OK	642.866	158.716	-2.01807	-5.94906	5e-05	0.000150527	yes
gene3330	gene3330	CPC735_003370	NW_003315998.1:562894-563994	q2	q4	OK	642.866	133.18	-2.27115	-6.79037	5e-05	0.000150527	yes
gene3331	gene3331	CPC735_003380	NW_003315998.1:567064-568595	q1	q2	OK	62.9835	535.842	3.08876	9.51964	5e-05	0.000150527	yes
gene3331	gene3331	CPC735_003380	NW_003315998.1:567064-568595	q1	q3	OK	62.9835	119.04	0.918403	2.66395	5e-05	0.000150527	yes
gene3331	gene3331	CPC735_003380	NW_003315998.1:567064-568595	q1	q4	OK	62.9835	244.454	1.95652	6.1264	5e-05	0.000150527	yes
gene3331	gene3331	CPC735_003380	NW_003315998.1:567064-568595	q2	q3	OK	535.842	119.04	-2.17036	-6.12225	5e-05	0.000150527	yes
gene3331	gene3331	CPC735_003380	NW_003315998.1:567064-568595	q2	q4	OK	535.842	244.454	-1.13225	-3.4325	5e-05	0.000150527	yes
gene3331	gene3331	CPC735_003380	NW_003315998.1:567064-568595	q3	q4	OK	119.04	244.454	1.03811	2.96741	5e-05	0.000150527	yes
gene3332	gene3332	CPC735_003390	NW_003315998.1:570012-573075	q1	q4	OK	34.1314	75.7357	1.14987	3.12644	5e-05	0.000150527	yes
gene3332	gene3332	CPC735_003390	NW_003315998.1:570012-573075	q2	q3	OK	45.917	25.2803	-0.861015	-2.32256	5e-05	0.000150527	yes
gene3332	gene3332	CPC735_003390	NW_003315998.1:570012-573075	q2	q4	OK	45.917	75.7357	0.721945	1.94171	0.00085	0.00203477	yes
gene3332	gene3332	CPC735_003390	NW_003315998.1:570012-573075	q3	q4	OK	25.2803	75.7357	1.58296	4.0528	5e-05	0.000150527	yes
gene3333	gene3333	CPC735_003400	NW_003315998.1:576875-580786	q1	q4	OK	24.7796	17.9201	-0.467579	-1.40065	0.0286	0.0476463	yes
gene3333	gene3333	CPC735_003400	NW_003315998.1:576875-580786	q2	q3	OK	20.6657	30.0079	0.538103	1.64278	0.0112	0.0206883	yes
gene3333	gene3333	CPC735_003400	NW_003315998.1:576875-580786	q3	q4	OK	30.0079	17.9201	-0.743768	-2.33178	0.0002	0.000544585	yes
gene3334	gene3334	CPC735_003410	NW_003315998.1:581527-583524	q1	q2	OK	8.78495	28.7067	1.70828	3.75418	5e-05	0.000150527	yes
gene3334	gene3334	CPC735_003410	NW_003315998.1:581527-583524	q1	q3	OK	8.78495	21.0601	1.2614	2.72698	0.0002	0.000544585	yes
gene3334	gene3334	CPC735_003410	NW_003315998.1:581527-583524	q1	q4	OK	8.78495	21.5177	1.29241	2.83481	0.00015	0.000418224	yes
gene3335	gene3335	CPC735_003420	NW_003315998.1:587034-588224	q1	q2	OK	93.1098	539.125	2.53361	7.30394	5e-05	0.000150527	yes
gene3335	gene3335	CPC735_003420	NW_003315998.1:587034-588224	q1	q4	OK	93.1098	195.089	1.06713	3.32713	5e-05	0.000150527	yes
gene3335	gene3335	CPC735_003420	NW_003315998.1:587034-588224	q2	q3	OK	539.125	126.264	-2.09418	-5.81759	5e-05	0.000150527	yes
gene3335	gene3335	CPC735_003420	NW_003315998.1:587034-588224	q2	q4	OK	539.125	195.089	-1.46648	-4.19481	5e-05	0.000150527	yes
gene3335	gene3335	CPC735_003420	NW_003315998.1:587034-588224	q3	q4	OK	126.264	195.089	0.627696	1.87456	0.00315	0.00663214	yes
gene3336	gene3336	CPC735_003430	NW_003315998.1:589177-590467	q1	q3	OK	367.283	1099.45	1.58182	4.67305	5e-05	0.000150527	yes
gene3336	gene3336	CPC735_003430	NW_003315998.1:589177-590467	q1	q4	OK	367.283	1470.34	2.00119	5.97605	5e-05	0.000150527	yes
gene3336	gene3336	CPC735_003430	NW_003315998.1:589177-590467	q2	q3	OK	286.84	1099.45	1.93846	5.70059	5e-05	0.000150527	yes
gene3336	gene3336	CPC735_003430	NW_003315998.1:589177-590467	q2	q4	OK	286.84	1470.34	2.35783	7.00833	5e-05	0.000150527	yes
gene3337	gene3337	CPC735_003440	NW_003315998.1:590706-592916	q1	q2	OK	23.5854	35.185	0.577068	1.60737	0.01695	0.0299354	yes
gene3337	gene3337	CPC735_003440	NW_003315998.1:590706-592916	q2	q3	OK	35.185	17.0016	-1.04929	-2.73888	5e-05	0.000150527	yes
gene3337	gene3337	CPC735_003440	NW_003315998.1:590706-592916	q2	q4	OK	35.185	22.0602	-0.673515	-1.85485	0.00535	0.0106503	yes
gene3338	gene3338	CPC735_003450	NW_003315998.1:593060-594943	q1	q2	OK	286.134	83.1063	-1.78366	-5.06461	5e-05	0.000150527	yes
gene3338	gene3338	CPC735_003450	NW_003315998.1:593060-594943	q1	q3	OK	286.134	151.458	-0.917772	-2.63189	0.0001	0.000287262	yes
gene3338	gene3338	CPC735_003450	NW_003315998.1:593060-594943	q1	q4	OK	286.134	117.653	-1.28215	-3.60066	5e-05	0.000150527	yes
gene3338	gene3338	CPC735_003450	NW_003315998.1:593060-594943	q2	q3	OK	83.1063	151.458	0.86589	2.64877	5e-05	0.000150527	yes
gene3338	gene3338	CPC735_003450	NW_003315998.1:593060-594943	q2	q4	OK	83.1063	117.653	0.501514	1.49813	0.02195	0.0376932	yes
gene3339	gene3339	CPC735_003460	NW_003315998.1:608100-610884	q1	q4	OK	110.427	54.0525	-1.03065	-2.96595	5e-05	0.000150527	yes
gene3339	gene3339	CPC735_003460	NW_003315998.1:608100-610884	q2	q4	OK	92.484	54.0525	-0.774841	-2.24587	0.0003	0.000790541	yes
gene3339	gene3339	CPC735_003460	NW_003315998.1:608100-610884	q3	q4	OK	120.644	54.0525	-1.15832	-3.22613	5e-05	0.000150527	yes
gene3340	gene3340	CPC735_003470	NW_003315998.1:612820-614533	q1	q2	OK	51.0361	35.0787	-0.540922	-1.60625	0.0139	0.0250587	yes
gene3341	gene3341	CPC735_003480	NW_003315998.1:614838-616055	q1	q3	OK	254.988	97.9427	-1.38042	-4.11745	5e-05	0.000150527	yes
gene3341	gene3341	CPC735_003480	NW_003315998.1:614838-616055	q2	q3	OK	318.369	97.9427	-1.70069	-4.78934	5e-05	0.000150527	yes
gene3341	gene3341	CPC735_003480	NW_003315998.1:614838-616055	q2	q4	OK	318.369	202.047	-0.656009	-1.8363	0.0049	0.00984782	yes
gene3341	gene3341	CPC735_003480	NW_003315998.1:614838-616055	q3	q4	OK	97.9427	202.047	1.04468	3.11375	5e-05	0.000150527	yes
gene3344	gene3344	CPC735_003510	NW_003315998.1:623153-625872	q1	q2	OK	25.3625	6.41405	-1.98339	-4.63494	5e-05	0.000150527	yes
gene3344	gene3344	CPC735_003510	NW_003315998.1:623153-625872	q1	q3	OK	25.3625	12.9077	-0.974468	-2.6475	0.00015	0.000418224	yes
gene3344	gene3344	CPC735_003510	NW_003315998.1:623153-625872	q1	q4	OK	25.3625	7.58608	-1.74127	-4.41433	5e-05	0.000150527	yes
gene3344	gene3344	CPC735_003510	NW_003315998.1:623153-625872	q2	q3	OK	6.41405	12.9077	1.00892	2.30247	0.0003	0.000790541	yes
gene3344	gene3344	CPC735_003510	NW_003315998.1:623153-625872	q3	q4	OK	12.9077	7.58608	-0.766804	-1.89065	0.0044	0.00894132	yes
gene3345	gene3345	CPC735_003520	NW_003315998.1:626260-628401	q1	q2	OK	13.5894	24.2589	0.836028	1.95759	0.0081	0.0154821	yes
gene3345	gene3345	CPC735_003520	NW_003315998.1:626260-628401	q2	q3	OK	24.2589	11.0002	-1.14099	-2.83451	0.0025	0.00537568	yes
gene3346	gene3346	CPC735_003530	NW_003315998.1:628720-630494	q1	q3	OK	61.9362	107.368	0.79371	2.38506	0.00035	0.000909126	yes
gene3346	gene3346	CPC735_003530	NW_003315998.1:628720-630494	q2	q3	OK	78.3567	107.368	0.454436	1.36317	0.0293	0.0486889	yes
gene3346	gene3346	CPC735_003530	NW_003315998.1:628720-630494	q2	q4	OK	78.3567	55.2031	-0.505308	-1.54569	0.0157	0.0279498	yes
gene3346	gene3346	CPC735_003530	NW_003315998.1:628720-630494	q3	q4	OK	107.368	55.2031	-0.959744	-2.90046	5e-05	0.000150527	yes
gene3347	gene3347	CPC735_003540	NW_003315998.1:630568-632312	q1	q2	OK	20.5264	34.4988	0.749064	2.05127	0.0022	0.00479415	yes
gene3347	gene3347	CPC735_003540	NW_003315998.1:630568-632312	q2	q3	OK	34.4988	19.2485	-0.8418	-2.33395	0.00065	0.00159583	yes
gene3347	gene3347	CPC735_003540	NW_003315998.1:630568-632312	q2	q4	OK	34.4988	16.2194	-1.08883	-2.98202	5e-05	0.000150527	yes
gene3348	gene3348	CPC735_003550	NW_003315998.1:632537-636201	q1	q2	OK	14.8183	4.87365	-1.6043	-3.75584	5e-05	0.000150527	yes
gene3348	gene3348	CPC735_003550	NW_003315998.1:632537-636201	q1	q4	OK	14.8183	5.71766	-1.37388	-3.25051	5e-05	0.000150527	yes
gene3348	gene3348	CPC735_003550	NW_003315998.1:632537-636201	q2	q3	OK	4.87365	13.7935	1.50092	3.40812	5e-05	0.000150527	yes
gene3348	gene3348	CPC735_003550	NW_003315998.1:632537-636201	q3	q4	OK	13.7935	5.71766	-1.27049	-2.91366	5e-05	0.000150527	yes
gene3349	gene3349	CPC735_003560	NW_003315998.1:640851-645349	q1	q2	OK	27.7254	9.80649	-1.4994	-4.06241	5e-05	0.000150527	yes
gene3349	gene3349	CPC735_003560	NW_003315998.1:640851-645349	q1	q4	OK	27.7254	15.0122	-0.885073	-2.51943	5e-05	0.000150527	yes
gene3349	gene3349	CPC735_003560	NW_003315998.1:640851-645349	q2	q3	OK	9.80649	33.6222	1.77761	4.78938	5e-05	0.000150527	yes
gene3349	gene3349	CPC735_003560	NW_003315998.1:640851-645349	q2	q4	OK	9.80649	15.0122	0.614326	1.65842	0.0057	0.0112776	yes
gene3349	gene3349	CPC735_003560	NW_003315998.1:640851-645349	q3	q4	OK	33.6222	15.0122	-1.16328	-3.29105	5e-05	0.000150527	yes
gene3353	gene3353	CPC735_003600	NW_003315998.1:655166-657611	q1	q2	OK	98.062	59.845	-0.712464	-2.10407	0.0009	0.00214104	yes
gene3353	gene3353	CPC735_003600	NW_003315998.1:655166-657611	q2	q3	OK	59.845	107.317	0.842583	2.43934	5e-05	0.000150527	yes
gene3354	gene3354	CPC735_003610	NW_003315998.1:657812-660119	q1	q4	OK	24.8641	17.5313	-0.504131	-1.32766	0.0275	0.0460566	yes
gene3355	gene3355	CPC735_003620	NW_003315998.1:662653-663860	q1	q2	OK	147.883	51.2476	-1.5289	-4.66292	5e-05	0.000150527	yes
gene3355	gene3355	CPC735_003620	NW_003315998.1:662653-663860	q1	q3	OK	147.883	13.8377	-3.41779	-7.8792	5e-05	0.000150527	yes
gene3355	gene3355	CPC735_003620	NW_003315998.1:662653-663860	q1	q4	OK	147.883	59.4792	-1.314	-3.90161	5e-05	0.000150527	yes
gene3355	gene3355	CPC735_003620	NW_003315998.1:662653-663860	q2	q3	OK	51.2476	13.8377	-1.88888	-4.24902	5e-05	0.000150527	yes
gene3355	gene3355	CPC735_003620	NW_003315998.1:662653-663860	q3	q4	OK	13.8377	59.4792	2.10379	4.66316	5e-05	0.000150527	yes
gene3356	gene3356	CPC735_003630	NW_003315998.1:663949-664907	q1	q2	OK	2539.8	4143.97	0.7063	2.17927	0.0048	0.00966765	yes
gene3357	gene3357	CPC735_003640	NW_003315998.1:665032-667081	q1	q2	OK	110.899	165.271	0.575587	1.63224	0.0142	0.0255458	yes
gene3357	gene3357	CPC735_003640	NW_003315998.1:665032-667081	q1	q3	OK	110.899	58.302	-0.92763	-2.87137	5e-05	0.000150527	yes
gene3357	gene3357	CPC735_003640	NW_003315998.1:665032-667081	q1	q4	OK	110.899	69.955	-0.664748	-2.12864	0.00165	0.00369706	yes
gene3357	gene3357	CPC735_003640	NW_003315998.1:665032-667081	q2	q3	OK	165.271	58.302	-1.50322	-4.14994	5e-05	0.000150527	yes
gene3357	gene3357	CPC735_003640	NW_003315998.1:665032-667081	q2	q4	OK	165.271	69.955	-1.24033	-3.51717	5e-05	0.000150527	yes
gene3358	gene3358	CPC735_003650	NW_003315998.1:667441-670075	q1	q2	OK	101.548	35.7001	-1.50816	-4.20337	5e-05	0.000150527	yes
gene3358	gene3358	CPC735_003650	NW_003315998.1:667441-670075	q1	q3	OK	101.548	16.7097	-2.6034	-6.91006	5e-05	0.000150527	yes
gene3358	gene3358	CPC735_003650	NW_003315998.1:667441-670075	q1	q4	OK	101.548	61.9297	-0.713454	-1.98554	0.0011	0.00256384	yes
gene3358	gene3358	CPC735_003650	NW_003315998.1:667441-670075	q2	q3	OK	35.7001	16.7097	-1.09524	-2.92481	5e-05	0.000150527	yes
gene3358	gene3358	CPC735_003650	NW_003315998.1:667441-670075	q2	q4	OK	35.7001	61.9297	0.794704	2.22655	0.0004	0.00102662	yes
gene3358	gene3358	CPC735_003650	NW_003315998.1:667441-670075	q3	q4	OK	16.7097	61.9297	1.88994	5.04025	5e-05	0.000150527	yes
gene3359	gene3359	CPC735_003660	NW_003315998.1:670164-671374	q1	q2	OK	105.135	73.1427	-0.52346	-1.68497	0.0125	0.0228177	yes
gene3359	gene3359	CPC735_003660	NW_003315998.1:670164-671374	q1	q3	OK	105.135	169.262	0.687015	2.18666	0.00085	0.00203477	yes
gene3359	gene3359	CPC735_003660	NW_003315998.1:670164-671374	q1	q4	OK	105.135	46.8702	-1.1655	-3.62633	5e-05	0.000150527	yes
gene3359	gene3359	CPC735_003660	NW_003315998.1:670164-671374	q2	q3	OK	73.1427	169.262	1.21048	3.76699	5e-05	0.000150527	yes
gene3359	gene3359	CPC735_003660	NW_003315998.1:670164-671374	q2	q4	OK	73.1427	46.8702	-0.642044	-1.95509	0.00345	0.00720027	yes
gene3359	gene3359	CPC735_003660	NW_003315998.1:670164-671374	q3	q4	OK	169.262	46.8702	-1.85252	-5.58444	5e-05	0.000150527	yes
gene3360	gene3360	CPC735_003670	NW_003315998.1:671524-675835	q1	q2	OK	107.249	30.7944	-1.80022	-5.02235	5e-05	0.000150527	yes
gene3360	gene3360	CPC735_003670	NW_003315998.1:671524-675835	q1	q4	OK	107.249	50.1444	-1.09681	-3.04961	5e-05	0.000150527	yes
gene3360	gene3360	CPC735_003670	NW_003315998.1:671524-675835	q2	q3	OK	30.7944	93.5067	1.6024	4.42051	5e-05	0.000150527	yes
gene3360	gene3360	CPC735_003670	NW_003315998.1:671524-675835	q2	q4	OK	30.7944	50.1444	0.703417	2.04664	0.00085	0.00203477	yes
gene3360	gene3360	CPC735_003670	NW_003315998.1:671524-675835	q3	q4	OK	93.5067	50.1444	-0.898983	-2.47184	5e-05	0.000150527	yes
gene3361	gene3361	CPC735_003680	NW_003315998.1:676055-678514	q1	q2	OK	103.584	36.5419	-1.50317	-4.21461	5e-05	0.000150527	yes
gene3361	gene3361	CPC735_003680	NW_003315998.1:676055-678514	q1	q4	OK	103.584	39.2991	-1.39823	-3.99701	5e-05	0.000150527	yes
gene3361	gene3361	CPC735_003680	NW_003315998.1:676055-678514	q2	q3	OK	36.5419	100.761	1.46331	3.98318	5e-05	0.000150527	yes
gene3361	gene3361	CPC735_003680	NW_003315998.1:676055-678514	q3	q4	OK	100.761	39.2991	-1.35837	-3.76554	5e-05	0.000150527	yes
gene3362	gene3362	CPC735_003690	NW_003315998.1:678816-680017	q1	q2	OK	1216.15	2869.09	1.23827	3.49278	5e-05	0.000150527	yes
gene3362	gene3362	CPC735_003690	NW_003315998.1:678816-680017	q2	q3	OK	2869.09	1367.73	-1.06881	-2.95287	0.0001	0.000287262	yes
gene3362	gene3362	CPC735_003690	NW_003315998.1:678816-680017	q2	q4	OK	2869.09	1651.74	-0.796611	-2.2278	0.00155	0.00349311	yes
gene3363	gene3363	CPC735_003700	NW_003315998.1:680187-682321	q1	q2	OK	8.23855	13.2743	0.688172	1.57585	0.01425	0.025628	yes
gene3363	gene3363	CPC735_003700	NW_003315998.1:680187-682321	q1	q3	OK	8.23855	17.6389	1.0983	2.55961	0.0002	0.000544585	yes
gene3363	gene3363	CPC735_003700	NW_003315998.1:680187-682321	q1	q4	OK	8.23855	15.4055	0.902982	2.11426	0.0016	0.00359442	yes
gene3364	gene3364	CPC735_003710	NW_003315998.1:682642-684773	q1	q2	OK	60.8516	44.2554	-0.459441	-1.43934	0.0276	0.0462038	yes
gene3364	gene3364	CPC735_003710	NW_003315998.1:682642-684773	q1	q3	OK	60.8516	126.578	1.05666	3.35685	5e-05	0.000150527	yes
gene3364	gene3364	CPC735_003710	NW_003315998.1:682642-684773	q1	q4	OK	60.8516	40.4034	-0.59082	-1.92099	0.0054	0.0107371	yes
gene3364	gene3364	CPC735_003710	NW_003315998.1:682642-684773	q2	q3	OK	44.2554	126.578	1.5161	4.75795	5e-05	0.000150527	yes
gene3364	gene3364	CPC735_003710	NW_003315998.1:682642-684773	q3	q4	OK	126.578	40.4034	-1.64748	-5.3667	5e-05	0.000150527	yes
gene3365	gene3365	CPC735_003720	NW_003315998.1:685741-688120	q2	q3	OK	321.857	199.506	-0.689986	-1.73922	0.0029	0.00614799	yes
gene3365	gene3365	CPC735_003720	NW_003315998.1:685741-688120	q2	q4	OK	321.857	188.595	-0.771126	-1.98829	0.00105	0.00246068	yes
gene3366	gene3366	CPC735_003730	NW_003315998.1:688538-690333	q1	q2	OK	54.6296	74.8001	0.453359	1.3838	0.0275	0.0460566	yes
gene3366	gene3366	CPC735_003730	NW_003315998.1:688538-690333	q1	q3	OK	54.6296	33.6425	-0.699398	-2.02868	0.00125	0.00287612	yes
gene3366	gene3366	CPC735_003730	NW_003315998.1:688538-690333	q2	q3	OK	74.8001	33.6425	-1.15276	-3.34544	5e-05	0.000150527	yes
gene3366	gene3366	CPC735_003730	NW_003315998.1:688538-690333	q2	q4	OK	74.8001	44.9508	-0.734692	-2.18863	0.0005	0.00125694	yes
gene3367	gene3367	CPC735_003740	NW_003315998.1:692256-693499	q1	q2	OK	103.213	43.2449	-1.25502	-3.77942	5e-05	0.000150527	yes
gene3367	gene3367	CPC735_003740	NW_003315998.1:692256-693499	q1	q3	OK	103.213	31	-1.73528	-4.88011	5e-05	0.000150527	yes
gene3367	gene3367	CPC735_003740	NW_003315998.1:692256-693499	q1	q4	OK	103.213	51.9081	-0.991591	-3.01953	5e-05	0.000150527	yes
gene3367	gene3367	CPC735_003740	NW_003315998.1:692256-693499	q3	q4	OK	31	51.9081	0.743692	2.0303	0.0015	0.00339171	yes
gene3368	gene3368	CPC735_003750	NW_003315998.1:695015-697517	q1	q2	OK	100.478	57.1061	-0.815159	-2.32684	0.00015	0.000418224	yes
gene3368	gene3368	CPC735_003750	NW_003315998.1:695015-697517	q1	q3	OK	100.478	65.2313	-0.623241	-1.78478	0.0036	0.00747618	yes
gene3368	gene3368	CPC735_003750	NW_003315998.1:695015-697517	q1	q4	OK	100.478	64.6802	-0.63548	-1.83083	0.00295	0.00624832	yes
gene3369	gene3369	CPC735_003760	NW_003315998.1:700385-702199	q1	q2	OK	70.1699	11.7819	-2.57428	-6.55262	5e-05	0.000150527	yes
gene3369	gene3369	CPC735_003760	NW_003315998.1:700385-702199	q1	q3	OK	70.1699	10.4017	-2.75403	-7.35387	5e-05	0.000150527	yes
gene3369	gene3369	CPC735_003760	NW_003315998.1:700385-702199	q1	q4	OK	70.1699	15.086	-2.21765	-6.22705	5e-05	0.000150527	yes
gene3370	gene3370	CPC735_003770	NW_003315998.1:707441-709653	q1	q3	OK	240.091	129.451	-0.891176	-2.41464	0.0002	0.000544585	yes
gene3370	gene3370	CPC735_003770	NW_003315998.1:707441-709653	q2	q3	OK	325.545	129.451	-1.33045	-3.5412	5e-05	0.000150527	yes
gene3370	gene3370	CPC735_003770	NW_003315998.1:707441-709653	q2	q4	OK	325.545	195.732	-0.733977	-1.97351	0.00155	0.00349311	yes
gene3370	gene3370	CPC735_003770	NW_003315998.1:707441-709653	q3	q4	OK	129.451	195.732	0.596473	1.61864	0.0072	0.0139266	yes
gene3371	gene3371	CPC735_003780	NW_003315998.1:710556-711707	q1	q2	OK	13.6584	53.4313	1.9679	5.01447	5e-05	0.000150527	yes
gene3371	gene3371	CPC735_003780	NW_003315998.1:710556-711707	q1	q3	OK	13.6584	7.91039	-0.787967	-1.58777	0.02975	0.0493527	yes
gene3371	gene3371	CPC735_003780	NW_003315998.1:710556-711707	q2	q3	OK	53.4313	7.91039	-2.75586	-6.16964	5e-05	0.000150527	yes
gene3371	gene3371	CPC735_003780	NW_003315998.1:710556-711707	q2	q4	OK	53.4313	12.9888	-2.04042	-5.18407	5e-05	0.000150527	yes
gene3372	gene3372	CPC735_003790	NW_003315998.1:712483-714534	q1	q3	OK	200.581	67.1529	-1.57866	-4.53461	5e-05	0.000150527	yes
gene3372	gene3372	CPC735_003790	NW_003315998.1:712483-714534	q2	q3	OK	169.421	67.1529	-1.33509	-3.81521	5e-05	0.000150527	yes
gene3372	gene3372	CPC735_003790	NW_003315998.1:712483-714534	q3	q4	OK	67.1529	180.314	1.42499	4.19172	5e-05	0.000150527	yes
gene3373	gene3373	CPC735_003800	NW_003315998.1:715093-717431	q1	q3	OK	14.6788	21.4591	0.547856	1.49609	0.0224	0.0383515	yes
gene3373	gene3373	CPC735_003800	NW_003315998.1:715093-717431	q2	q3	OK	12.8892	21.4591	0.735421	1.97326	0.00275	0.00586075	yes
gene3374	gene3374	CPC735_003810	NW_003315998.1:717692-719015	q1	q3	OK	80.138	26.0446	-1.6215	-4.53539	5e-05	0.000150527	yes
gene3374	gene3374	CPC735_003810	NW_003315998.1:717692-719015	q2	q3	OK	85.1468	26.0446	-1.70897	-4.82324	5e-05	0.000150527	yes
gene3374	gene3374	CPC735_003810	NW_003315998.1:717692-719015	q3	q4	OK	26.0446	92.2302	1.82425	5.09121	5e-05	0.000150527	yes
gene3375	gene3375	CPC735_003820	NW_003315998.1:719916-721221	q1	q4	OK	29.08	69.1509	1.24972	3.56105	5e-05	0.000150527	yes
gene3375	gene3375	CPC735_003820	NW_003315998.1:719916-721221	q2	q4	OK	23.9899	69.1509	1.52732	4.17538	5e-05	0.000150527	yes
gene3375	gene3375	CPC735_003820	NW_003315998.1:719916-721221	q3	q4	OK	20.7577	69.1509	1.7361	4.59409	5e-05	0.000150527	yes
gene3376	gene3376	CPC735_003830	NW_003315998.1:722244-722917	q1	q3	OK	198.488	371.481	0.904235	4.91205	5e-05	0.000150527	yes
gene3376	gene3376	CPC735_003830	NW_003315998.1:722244-722917	q1	q4	OK	198.488	863.307	2.12082	11.4567	5e-05	0.000150527	yes
gene3376	gene3376	CPC735_003830	NW_003315998.1:722244-722917	q2	q3	OK	194.43	371.481	0.93404	4.72047	5e-05	0.000150527	yes
gene3376	gene3376	CPC735_003830	NW_003315998.1:722244-722917	q2	q4	OK	194.43	863.307	2.15063	10.8164	5e-05	0.000150527	yes
gene3376	gene3376	CPC735_003830	NW_003315998.1:722244-722917	q3	q4	OK	371.481	863.307	1.21659	7.9324	5e-05	0.000150527	yes
gene3377	gene3377	CPC735_003840	NW_003315998.1:723181-724140	q1	q2	OK	317.095	144.607	-1.13278	-3.96902	5e-05	0.000150527	yes
gene3377	gene3377	CPC735_003840	NW_003315998.1:723181-724140	q1	q3	OK	317.095	40.0977	-2.98332	-10.025	5e-05	0.000150527	yes
gene3377	gene3377	CPC735_003840	NW_003315998.1:723181-724140	q2	q3	OK	144.607	40.0977	-1.85055	-6.25967	5e-05	0.000150527	yes
gene3377	gene3377	CPC735_003840	NW_003315998.1:723181-724140	q2	q4	OK	144.607	244.379	0.756981	2.90399	0.00015	0.000418224	yes
gene3377	gene3377	CPC735_003840	NW_003315998.1:723181-724140	q3	q4	OK	40.0977	244.379	2.60753	9.51808	5e-05	0.000150527	yes
gene3378	gene3378	CPC735_003850	NW_003315998.1:724617-726357	q1	q2	OK	82.8139	28.8341	-1.5221	-4.27117	5e-05	0.000150527	yes
gene3378	gene3378	CPC735_003850	NW_003315998.1:724617-726357	q1	q3	OK	82.8139	52.0283	-0.670576	-1.97415	0.00145	0.00329123	yes
gene3378	gene3378	CPC735_003850	NW_003315998.1:724617-726357	q2	q3	OK	28.8341	52.0283	0.851521	2.3771	0.0001	0.000287262	yes
gene3378	gene3378	CPC735_003850	NW_003315998.1:724617-726357	q2	q4	OK	28.8341	66.9183	1.21463	3.44022	5e-05	0.000150527	yes
gene3379	gene3379	CPC735_003860	NW_003315998.1:730627-731355	q1	q2	OK	34.5167	21.1556	-0.706251	-1.70389	0.02395	0.040705	yes
gene3379	gene3379	CPC735_003860	NW_003315998.1:730627-731355	q2	q4	OK	21.1556	41.4497	0.970319	2.43242	0.0027	0.00576765	yes
gene3380	gene3380	CPC735_003870	NW_003315998.1:732062-732156	q1	q3	OK	0	837.061	inf	#NAME?	5e-05	0.000150527	yes
gene3380	gene3380	CPC735_003870	NW_003315998.1:732062-732156	q1	q4	OK	0	467.092	inf	#NAME?	0.00145	0.00329123	yes
gene3380	gene3380	CPC735_003870	NW_003315998.1:732062-732156	q2	q3	OK	0	837.061	inf	#NAME?	5e-05	0.000150527	yes
gene3380	gene3380	CPC735_003870	NW_003315998.1:732062-732156	q2	q4	OK	0	467.092	inf	#NAME?	0.00145	0.00329123	yes
gene3381	gene3381	CPC735_003880	NW_003315998.1:735716-737196	q1	q3	OK	2.43442	10.3275	2.08485	2.87108	0.001	0.00235559	yes
gene3381	gene3381	CPC735_003880	NW_003315998.1:735716-737196	q1	q4	OK	2.43442	5.73852	1.2371	1.61386	0.0259	0.0436607	yes
gene3381	gene3381	CPC735_003880	NW_003315998.1:735716-737196	q2	q3	OK	3.03898	10.3275	1.76484	2.59703	0.00125	0.00287612	yes
gene3381	gene3381	CPC735_003880	NW_003315998.1:735716-737196	q3	q4	OK	10.3275	5.73852	-0.847746	-1.54652	0.0254	0.0429194	yes
gene3382	gene3382	CPC735_003890	NW_003315998.1:738504-739794	q1	q2	OK	3083.36	1958.78	-0.654547	-1.62384	0.01755	0.0308795	yes
gene3382	gene3382	CPC735_003890	NW_003315998.1:738504-739794	q1	q3	OK	3083.36	1898.81	-0.699404	-1.74428	0.0082	0.0156597	yes
gene3382	gene3382	CPC735_003890	NW_003315998.1:738504-739794	q1	q4	OK	3083.36	685.807	-2.16863	-5.80228	5e-05	0.000150527	yes
gene3382	gene3382	CPC735_003890	NW_003315998.1:738504-739794	q2	q4	OK	1958.78	685.807	-1.51408	-3.89719	5e-05	0.000150527	yes
gene3382	gene3382	CPC735_003890	NW_003315998.1:738504-739794	q3	q4	OK	1898.81	685.807	-1.46922	-3.80322	5e-05	0.000150527	yes
gene3383	gene3383	CPC735_003900	NW_003315998.1:739916-741182	q1	q4	OK	146.419	95.177	-0.621417	-1.92357	0.0032	0.0067273	yes
gene3384	gene3384	CPC735_003910	NW_003315998.1:741577-742593	q1	q2	OK	83.5938	126.59	0.598693	1.97558	0.0053	0.0105608	yes
gene3384	gene3384	CPC735_003910	NW_003315998.1:741577-742593	q1	q3	OK	83.5938	41.632	-1.0057	-3.03261	5e-05	0.000150527	yes
gene3384	gene3384	CPC735_003910	NW_003315998.1:741577-742593	q2	q3	OK	126.59	41.632	-1.6044	-4.91156	5e-05	0.000150527	yes
gene3384	gene3384	CPC735_003910	NW_003315998.1:741577-742593	q2	q4	OK	126.59	67.9721	-0.897144	-2.92394	0.0001	0.000287262	yes
gene3384	gene3384	CPC735_003910	NW_003315998.1:741577-742593	q3	q4	OK	41.632	67.9721	0.707251	2.11064	0.0036	0.00747618	yes
gene3385	gene3385	CPC735_003920	NW_003315998.1:742956-746618	q1	q2	OK	41.9232	27.4041	-0.613355	-1.74143	0.00275	0.00586075	yes
gene3385	gene3385	CPC735_003920	NW_003315998.1:742956-746618	q2	q4	OK	27.4041	52.4601	0.936826	2.57204	5e-05	0.000150527	yes
gene3385	gene3385	CPC735_003920	NW_003315998.1:742956-746618	q3	q4	OK	33.3937	52.4601	0.651642	1.73415	0.00265	0.00566891	yes
gene3386	gene3386	CPC735_003930	NW_003315998.1:746934-750172	q1	q2	OK	2.6699	5.3225	0.995317	1.52413	0.02095	0.0361533	yes
gene3386	gene3386	CPC735_003930	NW_003315998.1:746934-750172	q2	q4	OK	5.3225	2.33073	-1.19132	-1.81226	0.0101	0.0188805	yes
gene3387	gene3387	CPC735_003940	NW_003315998.1:750987-753584	q1	q3	OK	22.304	46.5968	1.06293	2.91955	5e-05	0.000150527	yes
gene3387	gene3387	CPC735_003940	NW_003315998.1:750987-753584	q1	q4	OK	22.304	9.37273	-1.25076	-3.09954	5e-05	0.000150527	yes
gene3387	gene3387	CPC735_003940	NW_003315998.1:750987-753584	q2	q3	OK	22.8983	46.5968	1.02499	2.82313	5e-05	0.000150527	yes
gene3387	gene3387	CPC735_003940	NW_003315998.1:750987-753584	q2	q4	OK	22.8983	9.37273	-1.2887	-3.20074	5e-05	0.000150527	yes
gene3387	gene3387	CPC735_003940	NW_003315998.1:750987-753584	q3	q4	OK	46.5968	9.37273	-2.31369	-5.92806	5e-05	0.000150527	yes
gene3388	gene3388	CPC735_003950	NW_003315998.1:753976-755084	q1	q2	OK	35.9981	104.268	1.5343	4.57349	5e-05	0.000150527	yes
gene3388	gene3388	CPC735_003950	NW_003315998.1:753976-755084	q1	q3	OK	35.9981	167.622	2.21922	6.40858	5e-05	0.000150527	yes
gene3388	gene3388	CPC735_003950	NW_003315998.1:753976-755084	q1	q4	OK	35.9981	86.7199	1.26844	3.70106	5e-05	0.000150527	yes
gene3388	gene3388	CPC735_003950	NW_003315998.1:753976-755084	q2	q3	OK	104.268	167.622	0.684919	2.11334	0.002	0.00439479	yes
gene3388	gene3388	CPC735_003950	NW_003315998.1:753976-755084	q3	q4	OK	167.622	86.7199	-0.95078	-2.86734	5e-05	0.000150527	yes
gene3389	gene3389	CPC735_003960	NW_003315998.1:763363-765773	q1	q2	OK	6.23114	11.2745	0.855501	1.74625	0.0039	0.00802738	yes
gene3389	gene3389	CPC735_003960	NW_003315998.1:763363-765773	q1	q4	OK	6.23114	10.4209	0.741909	1.54791	0.01045	0.0194603	yes
gene3392	gene3392	CPC735_003990	NW_003315998.1:768809-773015	q1	q2	OK	25.586	9.03303	-1.50207	-4.03622	5e-05	0.000150527	yes
gene3392	gene3392	CPC735_003990	NW_003315998.1:768809-773015	q1	q3	OK	25.586	15.975	-0.679538	-1.93565	0.0015	0.00339171	yes
gene3392	gene3392	CPC735_003990	NW_003315998.1:768809-773015	q1	q4	OK	25.586	14.9416	-0.776022	-2.21455	0.00025	0.000668257	yes
gene3392	gene3392	CPC735_003990	NW_003315998.1:768809-773015	q2	q3	OK	9.03303	15.975	0.822536	2.17531	0.00025	0.000668257	yes
gene3392	gene3392	CPC735_003990	NW_003315998.1:768809-773015	q2	q4	OK	9.03303	14.9416	0.726052	1.92319	0.00145	0.00329123	yes
gene3393	gene3393	CPC735_004000	NW_003315998.1:773288-776330	q1	q2	OK	18.0579	11.7883	-0.615272	-1.59595	0.0108	0.0200411	yes
gene3393	gene3393	CPC735_004000	NW_003315998.1:773288-776330	q1	q3	OK	18.0579	104.397	2.53138	6.6004	5e-05	0.000150527	yes
gene3393	gene3393	CPC735_004000	NW_003315998.1:773288-776330	q1	q4	OK	18.0579	11.8283	-0.610386	-1.51851	0.0118	0.0216831	yes
gene3393	gene3393	CPC735_004000	NW_003315998.1:773288-776330	q2	q3	OK	11.7883	104.397	3.14666	7.80352	5e-05	0.000150527	yes
gene3393	gene3393	CPC735_004000	NW_003315998.1:773288-776330	q3	q4	OK	104.397	11.8283	-3.14177	-7.49858	5e-05	0.000150527	yes
gene3394	gene3394	CPC735_004010	NW_003315998.1:777511-779021	q1	q3	OK	14.4409	94.8595	2.71563	7.19317	5e-05	0.000150527	yes
gene3394	gene3394	CPC735_004010	NW_003315998.1:777511-779021	q1	q4	OK	14.4409	47.1049	1.70571	4.44082	5e-05	0.000150527	yes
gene3394	gene3394	CPC735_004010	NW_003315998.1:777511-779021	q2	q3	OK	20.3152	94.8595	2.22323	6.14108	5e-05	0.000150527	yes
gene3394	gene3394	CPC735_004010	NW_003315998.1:777511-779021	q2	q4	OK	20.3152	47.1049	1.21332	3.28926	5e-05	0.000150527	yes
gene3394	gene3394	CPC735_004010	NW_003315998.1:777511-779021	q3	q4	OK	94.8595	47.1049	-1.00992	-3.16463	5e-05	0.000150527	yes
gene3395	gene3395	CPC735_004020	NW_003315998.1:779416-780424	q1	q2	OK	29.4368	72.3809	1.29799	3.81825	5e-05	0.000150527	yes
gene3395	gene3395	CPC735_004020	NW_003315998.1:779416-780424	q1	q3	OK	29.4368	80.1808	1.44564	4.04805	5e-05	0.000150527	yes
gene3395	gene3395	CPC735_004020	NW_003315998.1:779416-780424	q1	q4	OK	29.4368	163.35	2.47228	7.16724	5e-05	0.000150527	yes
gene3395	gene3395	CPC735_004020	NW_003315998.1:779416-780424	q2	q4	OK	72.3809	163.35	1.17429	3.74496	5e-05	0.000150527	yes
gene3395	gene3395	CPC735_004020	NW_003315998.1:779416-780424	q3	q4	OK	80.1808	163.35	1.02664	3.09128	5e-05	0.000150527	yes
gene3396	gene3396	CPC735_004030	NW_003315998.1:780770-782876	q1	q3	OK	97.0069	46.0437	-1.07508	-3.14734	5e-05	0.000150527	yes
gene3396	gene3396	CPC735_004030	NW_003315998.1:780770-782876	q2	q3	OK	70.5792	46.0437	-0.616238	-1.82166	0.0036	0.00747618	yes
gene3396	gene3396	CPC735_004030	NW_003315998.1:780770-782876	q3	q4	OK	46.0437	73.0224	0.665334	1.94607	0.00105	0.00246068	yes
gene3397	gene3397	CPC735_004040	NW_003315998.1:793224-795500	q1	q2	OK	10.542	67.1819	2.67193	6.9385	5e-05	0.000150527	yes
gene3397	gene3397	CPC735_004040	NW_003315998.1:793224-795500	q1	q3	OK	10.542	40.8538	1.95433	4.60805	5e-05	0.000150527	yes
gene3397	gene3397	CPC735_004040	NW_003315998.1:793224-795500	q1	q4	OK	10.542	103.554	3.29617	7.93705	5e-05	0.000150527	yes
gene3397	gene3397	CPC735_004040	NW_003315998.1:793224-795500	q2	q3	OK	67.1819	40.8538	-0.717603	-1.86069	0.0011	0.00256384	yes
gene3397	gene3397	CPC735_004040	NW_003315998.1:793224-795500	q2	q4	OK	67.1819	103.554	0.624237	1.66046	0.00495	0.00993595	yes
gene3397	gene3397	CPC735_004040	NW_003315998.1:793224-795500	q3	q4	OK	40.8538	103.554	1.34184	3.22694	5e-05	0.000150527	yes
gene3398	gene3398	CPC735_004050	NW_003315998.1:796037-796957	q1	q2	OK	85.1146	329.305	1.95195	6.02125	5e-05	0.000150527	yes
gene3398	gene3398	CPC735_004050	NW_003315998.1:796037-796957	q1	q4	OK	85.1146	31.9933	-1.41164	-3.97478	5e-05	0.000150527	yes
gene3398	gene3398	CPC735_004050	NW_003315998.1:796037-796957	q2	q3	OK	329.305	79.6904	-2.04695	-5.00538	5e-05	0.000150527	yes
gene3398	gene3398	CPC735_004050	NW_003315998.1:796037-796957	q2	q4	OK	329.305	31.9933	-3.36359	-9.53973	5e-05	0.000150527	yes
gene3398	gene3398	CPC735_004050	NW_003315998.1:796037-796957	q3	q4	OK	79.6904	31.9933	-1.31664	-3.03434	5e-05	0.000150527	yes
gene3399	gene3399	CPC735_004060	NW_003315998.1:801849-803452	q1	q3	OK	22.0161	37.6125	0.772656	2.36547	0.00155	0.00349311	yes
gene3399	gene3399	CPC735_004060	NW_003315998.1:801849-803452	q2	q3	OK	18.7549	37.6125	1.00395	2.98801	0.00025	0.000668257	yes
gene3400	gene3400	CPC735_004070	NW_003315998.1:805104-807573	q1	q2	OK	43.3232	114.843	1.40646	3.82997	5e-05	0.000150527	yes
gene3400	gene3400	CPC735_004070	NW_003315998.1:805104-807573	q1	q4	OK	43.3232	95.1469	1.13502	3.08888	5e-05	0.000150527	yes
gene3400	gene3400	CPC735_004070	NW_003315998.1:805104-807573	q2	q3	OK	114.843	44.3186	-1.37368	-3.64338	5e-05	0.000150527	yes
gene3400	gene3400	CPC735_004070	NW_003315998.1:805104-807573	q3	q4	OK	44.3186	95.1469	1.10224	2.92172	5e-05	0.000150527	yes
gene3401	gene3401	CPC735_004080	NW_003315998.1:807977-809141	q1	q3	OK	181.868	318.462	0.808234	2.51375	0.0005	0.00125694	yes
gene3401	gene3401	CPC735_004080	NW_003315998.1:807977-809141	q1	q4	OK	181.868	275.197	0.597577	1.91866	0.0062	0.0121654	yes
gene3401	gene3401	CPC735_004080	NW_003315998.1:807977-809141	q2	q3	OK	217.364	318.462	0.551008	1.69405	0.0133	0.0241084	yes
gene3402	gene3402	CPC735_004090	NW_003315998.1:810213-811620	q2	q3	OK	35.3879	22.5406	-0.650734	-1.7253	0.0058	0.0114533	yes
gene3402	gene3402	CPC735_004090	NW_003315998.1:810213-811620	q2	q4	OK	35.3879	22.7509	-0.637332	-1.68189	0.00755	0.0145314	yes
gene3403	gene3403	CPC735_004100	NW_003315998.1:811940-814563	q1	q3	OK	61.439	29.7157	-1.04793	-3.05118	5e-05	0.000150527	yes
gene3403	gene3403	CPC735_004100	NW_003315998.1:811940-814563	q2	q3	OK	56.9415	29.7157	-0.938256	-2.74499	5e-05	0.000150527	yes
gene3403	gene3403	CPC735_004100	NW_003315998.1:811940-814563	q3	q4	OK	29.7157	52.5791	0.823265	2.44663	0.00015	0.000418224	yes
gene3404	gene3404	CPC735_004110	NW_003315998.1:815262-819695	q1	q2	OK	32.9419	16.1744	-1.02621	-2.89284	5e-05	0.000150527	yes
gene3404	gene3404	CPC735_004110	NW_003315998.1:815262-819695	q1	q3	OK	32.9419	23.8426	-0.466384	-1.33373	0.02815	0.0469785	yes
gene3404	gene3404	CPC735_004110	NW_003315998.1:815262-819695	q1	q4	OK	32.9419	15.6169	-1.07682	-3.08907	5e-05	0.000150527	yes
gene3404	gene3404	CPC735_004110	NW_003315998.1:815262-819695	q2	q3	OK	16.1744	23.8426	0.55983	1.57018	0.0099	0.0185512	yes
gene3404	gene3404	CPC735_004110	NW_003315998.1:815262-819695	q3	q4	OK	23.8426	15.6169	-0.610433	-1.74202	0.0047	0.00948534	yes
gene3405	gene3405	CPC735_004120	NW_003315998.1:821900-825374	q1	q3	OK	126.511	86.5497	-0.547664	-1.42333	0.01885	0.0329064	yes
gene3405	gene3405	CPC735_004120	NW_003315998.1:821900-825374	q1	q4	OK	126.511	59.7654	-1.08188	-2.94644	5e-05	0.000150527	yes
gene3405	gene3405	CPC735_004120	NW_003315998.1:821900-825374	q2	q4	OK	96.4266	59.7654	-0.690121	-1.89993	0.0014	0.00318738	yes
gene3405	gene3405	CPC735_004120	NW_003315998.1:821900-825374	q3	q4	OK	86.5497	59.7654	-0.53422	-1.42446	0.017	0.0300111	yes
gene3406	gene3406	CPC735_004130	NW_003315998.1:825637-826822	q1	q2	OK	35.6162	17.0413	-1.0635	-2.59428	0.00015	0.000418224	yes
gene3406	gene3406	CPC735_004130	NW_003315998.1:825637-826822	q2	q3	OK	17.0413	28.736	0.75382	1.82806	0.0059	0.0116273	yes
gene3406	gene3406	CPC735_004130	NW_003315998.1:825637-826822	q2	q4	OK	17.0413	49.5026	1.53847	3.8936	5e-05	0.000150527	yes
gene3406	gene3406	CPC735_004130	NW_003315998.1:825637-826822	q3	q4	OK	28.736	49.5026	0.784646	2.26147	0.0014	0.00318738	yes
gene3407	gene3407	CPC735_004140	NW_003315998.1:827030-830623	q1	q3	OK	27.7512	20.0548	-0.468602	-1.28891	0.02465	0.041768	yes
gene3408	gene3408	CPC735_004150	NW_003315998.1:831048-832428	q1	q3	OK	50.5429	32.889	-0.619904	-1.60085	0.00525	0.0104731	yes
gene3408	gene3408	CPC735_004150	NW_003315998.1:831048-832428	q1	q4	OK	50.5429	82.8531	0.713048	1.98693	0.0006	0.00148391	yes
gene3408	gene3408	CPC735_004150	NW_003315998.1:831048-832428	q2	q3	OK	54.1902	32.889	-0.720429	-1.87204	0.0014	0.00318738	yes
gene3408	gene3408	CPC735_004150	NW_003315998.1:831048-832428	q2	q4	OK	54.1902	82.8531	0.612523	1.71922	0.004	0.0082151	yes
gene3408	gene3408	CPC735_004150	NW_003315998.1:831048-832428	q3	q4	OK	32.889	82.8531	1.33295	3.37421	5e-05	0.000150527	yes
gene3409	gene3409	CPC735_004160	NW_003315998.1:833223-835408	q1	q2	OK	192.728	25.6192	-2.91127	-8.49051	5e-05	0.000150527	yes
gene3409	gene3409	CPC735_004160	NW_003315998.1:833223-835408	q1	q3	OK	192.728	18.6168	-3.37189	-9.47665	5e-05	0.000150527	yes
gene3409	gene3409	CPC735_004160	NW_003315998.1:833223-835408	q1	q4	OK	192.728	36.2562	-2.41027	-7.41127	5e-05	0.000150527	yes
gene3409	gene3409	CPC735_004160	NW_003315998.1:833223-835408	q2	q4	OK	25.6192	36.2562	0.501004	1.52587	0.0271	0.0454646	yes
gene3409	gene3409	CPC735_004160	NW_003315998.1:833223-835408	q3	q4	OK	18.6168	36.2562	0.961623	2.81328	5e-05	0.000150527	yes
gene3410	gene3410	CPC735_004170	NW_003315998.1:845691-846882	q1	q2	OK	58.6923	19.9835	-1.55437	-4.17984	5e-05	0.000150527	yes
gene3410	gene3410	CPC735_004170	NW_003315998.1:845691-846882	q1	q3	OK	58.6923	36.3417	-0.691546	-2.0269	0.00185	0.00410079	yes
gene3410	gene3410	CPC735_004170	NW_003315998.1:845691-846882	q1	q4	OK	58.6923	33.8534	-0.793873	-2.3312	0.00055	0.00136993	yes
gene3410	gene3410	CPC735_004170	NW_003315998.1:845691-846882	q2	q3	OK	19.9835	36.3417	0.862819	2.22406	0.001	0.00235559	yes
gene3410	gene3410	CPC735_004170	NW_003315998.1:845691-846882	q2	q4	OK	19.9835	33.8534	0.760492	1.96315	0.0036	0.00747618	yes
gene3411	gene3411	CPC735_004180	NW_003315998.1:848720-849626	q1	q2	OK	48.8165	28.3329	-0.784891	-1.9947	0.0027	0.00576765	yes
gene3411	gene3411	CPC735_004180	NW_003315998.1:848720-849626	q1	q3	OK	48.8165	345.826	2.82461	9.16087	5e-05	0.000150527	yes
gene3411	gene3411	CPC735_004180	NW_003315998.1:848720-849626	q2	q3	OK	28.3329	345.826	3.6095	10.0284	5e-05	0.000150527	yes
gene3411	gene3411	CPC735_004180	NW_003315998.1:848720-849626	q2	q4	OK	28.3329	62.2039	1.13453	3.03656	5e-05	0.000150527	yes
gene3411	gene3411	CPC735_004180	NW_003315998.1:848720-849626	q3	q4	OK	345.826	62.2039	-2.47497	-8.75959	5e-05	0.000150527	yes
gene3412	gene3412	CPC735_004190	NW_003315998.1:849866-851849	q1	q2	OK	4055.53	2325.02	-0.802645	-2.11488	0.00285	0.00605391	yes
gene3412	gene3412	CPC735_004190	NW_003315998.1:849866-851849	q1	q3	OK	4055.53	1837.43	-1.1422	-2.88912	5e-05	0.000150527	yes
gene3412	gene3412	CPC735_004190	NW_003315998.1:849866-851849	q1	q4	OK	4055.53	1379.92	-1.5553	-4.16986	5e-05	0.000150527	yes
gene3412	gene3412	CPC735_004190	NW_003315998.1:849866-851849	q2	q4	OK	2325.02	1379.92	-0.752654	-2.0016	0.0041	0.00840035	yes
gene3413	gene3413	CPC735_004200	NW_003315998.1:852611-854810	q2	q4	OK	52.6425	34.5771	-0.606412	-1.63158	0.0059	0.0116273	yes
gene3413	gene3413	CPC735_004200	NW_003315998.1:852611-854810	q3	q4	OK	47.5873	34.5771	-0.46076	-1.23645	0.02805	0.0468303	yes
gene3414	gene3414	CPC735_004210	NW_003315998.1:855031-859897	q1	q4	OK	19.6544	13.0166	-0.594496	-1.61066	0.00555	0.0110078	yes
gene3414	gene3414	CPC735_004210	NW_003315998.1:855031-859897	q2	q4	OK	18.2616	13.0166	-0.488459	-1.32668	0.0211	0.0363807	yes
gene3414	gene3414	CPC735_004210	NW_003315998.1:855031-859897	q3	q4	OK	20.581	13.0166	-0.660953	-1.75126	0.0025	0.00537568	yes
gene3415	gene3415	CPC735_004220	NW_003315998.1:860057-860847	q1	q2	OK	28.8571	156.043	2.43495	7.10501	5e-05	0.000150527	yes
gene3415	gene3415	CPC735_004220	NW_003315998.1:860057-860847	q1	q3	OK	28.8571	44.207	0.61535	1.63807	0.0194	0.0337669	yes
gene3415	gene3415	CPC735_004220	NW_003315998.1:860057-860847	q1	q4	OK	28.8571	88.3233	1.61387	4.57278	5e-05	0.000150527	yes
gene3415	gene3415	CPC735_004220	NW_003315998.1:860057-860847	q2	q3	OK	156.043	44.207	-1.8196	-5.51929	5e-05	0.000150527	yes
gene3415	gene3415	CPC735_004220	NW_003315998.1:860057-860847	q2	q4	OK	156.043	88.3233	-0.821078	-2.7051	0.0001	0.000287262	yes
gene3415	gene3415	CPC735_004220	NW_003315998.1:860057-860847	q3	q4	OK	44.207	88.3233	0.998518	2.9343	5e-05	0.000150527	yes
gene3416	gene3416	CPC735_004230	NW_003315998.1:861062-862598	q2	q3	OK	39.6796	62.7039	0.660157	2.42043	0.0028	0.00595673	yes
gene3416	gene3416	CPC735_004230	NW_003315998.1:861062-862598	q3	q4	OK	62.7039	41.9823	-0.578775	-2.39124	0.0125	0.0228177	yes
gene3417	gene3417	CPC735_004240	NW_003315998.1:862792-863442	q1	q2	OK	109.063	1292.16	3.56656	13.5915	5e-05	0.000150527	yes
gene3417	gene3417	CPC735_004240	NW_003315998.1:862792-863442	q1	q3	OK	109.063	374.571	1.78008	7.73332	5e-05	0.000150527	yes
gene3417	gene3417	CPC735_004240	NW_003315998.1:862792-863442	q1	q4	OK	109.063	356.954	1.71058	7.47944	5e-05	0.000150527	yes
gene3417	gene3417	CPC735_004240	NW_003315998.1:862792-863442	q2	q3	OK	1292.16	374.571	-1.78648	-7.79381	5e-05	0.000150527	yes
gene3417	gene3417	CPC735_004240	NW_003315998.1:862792-863442	q2	q4	OK	1292.16	356.954	-1.85598	-8.14983	5e-05	0.000150527	yes
gene3418	gene3418	CPC735_004250	NW_003315998.1:863499-864608	q1	q2	OK	10.507	34.4024	1.71116	3.64504	5e-05	0.000150527	yes
gene3418	gene3418	CPC735_004250	NW_003315998.1:863499-864608	q1	q3	OK	10.507	20.4283	0.959219	2.03552	0.01305	0.0237063	yes
gene3418	gene3418	CPC735_004250	NW_003315998.1:863499-864608	q1	q4	OK	10.507	30.3425	1.52999	3.34698	0.00025	0.000668257	yes
gene3418	gene3418	CPC735_004250	NW_003315998.1:863499-864608	q2	q3	OK	34.4024	20.4283	-0.751941	-1.93723	0.0153	0.027306	yes
gene3419	gene3419	CPC735_004260	NW_003315998.1:864670-865770	q1	q2	OK	39.1022	165.261	2.07942	6.33227	5e-05	0.000150527	yes
gene3419	gene3419	CPC735_004260	NW_003315998.1:864670-865770	q2	q3	OK	165.261	45.1815	-1.87094	-5.90242	5e-05	0.000150527	yes
gene3419	gene3419	CPC735_004260	NW_003315998.1:864670-865770	q2	q4	OK	165.261	30.6936	-2.42873	-7.39842	5e-05	0.000150527	yes
gene3419	gene3419	CPC735_004260	NW_003315998.1:864670-865770	q3	q4	OK	45.1815	30.6936	-0.557795	-1.68829	0.02675	0.0449385	yes
gene3420	gene3420	CPC735_004270	NW_003315998.1:866093-870663	q1	q2	OK	41.9444	22.7156	-0.884799	-2.43011	5e-05	0.000150527	yes
gene3420	gene3420	CPC735_004270	NW_003315998.1:866093-870663	q2	q3	OK	22.7156	58.5003	1.36476	3.54363	5e-05	0.000150527	yes
gene3420	gene3420	CPC735_004270	NW_003315998.1:866093-870663	q2	q4	OK	22.7156	34.258	0.592761	1.60096	0.0052	0.0103847	yes
gene3420	gene3420	CPC735_004270	NW_003315998.1:866093-870663	q3	q4	OK	58.5003	34.258	-0.772004	-1.94509	0.0004	0.00102662	yes
gene3421	gene3421	CPC735_004280	NW_003315998.1:870730-871838	q1	q2	OK	1724.82	9909.38	2.52235	6.83824	5e-05	0.000150527	yes
gene3421	gene3421	CPC735_004280	NW_003315998.1:870730-871838	q1	q3	OK	1724.82	978.192	-0.818255	-2.40844	0.0007	0.00170592	yes
gene3421	gene3421	CPC735_004280	NW_003315998.1:870730-871838	q2	q3	OK	9909.38	978.192	-3.3406	-9.05844	5e-05	0.000150527	yes
gene3421	gene3421	CPC735_004280	NW_003315998.1:870730-871838	q2	q4	OK	9909.38	1609.43	-2.62224	-7.12565	5e-05	0.000150527	yes
gene3421	gene3421	CPC735_004280	NW_003315998.1:870730-871838	q3	q4	OK	978.192	1609.43	0.718363	2.12024	0.00225	0.0048927	yes
gene3422	gene3422	CPC735_004290	NW_003315998.1:871858-874766	q1	q2	OK	28.24	16.6782	-0.759776	-2.15292	0.0012	0.0027746	yes
gene3422	gene3422	CPC735_004290	NW_003315998.1:871858-874766	q2	q3	OK	16.6782	31.9198	0.936488	2.74143	5e-05	0.000150527	yes
gene3422	gene3422	CPC735_004290	NW_003315998.1:871858-874766	q2	q4	OK	16.6782	29.6635	0.830724	2.38618	0.00015	0.000418224	yes
gene3423	gene3423	CPC735_004300	NW_003315998.1:875477-877087	q1	q2	OK	94.7867	527.443	2.47626	7.30044	5e-05	0.000150527	yes
gene3423	gene3423	CPC735_004300	NW_003315998.1:875477-877087	q2	q3	OK	527.443	129.618	-2.02475	-5.99873	5e-05	0.000150527	yes
gene3423	gene3423	CPC735_004300	NW_003315998.1:875477-877087	q2	q4	OK	527.443	105.968	-2.31539	-6.89876	5e-05	0.000150527	yes
gene3424	gene3424	CPC735_004310	NW_003315998.1:877274-879210	q1	q4	OK	23.5413	44.8171	0.928855	2.57142	0.0002	0.000544585	yes
gene3424	gene3424	CPC735_004310	NW_003315998.1:877274-879210	q2	q3	OK	19.1844	31.976	0.737053	1.93926	0.00245	0.00527978	yes
gene3424	gene3424	CPC735_004310	NW_003315998.1:877274-879210	q2	q4	OK	19.1844	44.8171	1.22411	3.2569	5e-05	0.000150527	yes
gene3424	gene3424	CPC735_004310	NW_003315998.1:877274-879210	q3	q4	OK	31.976	44.8171	0.48706	1.36535	0.02265	0.03874	yes
gene3425	gene3425	CPC735_004320	NW_003315998.1:880184-881250	q1	q3	OK	33.2346	79.7167	1.2622	3.85256	5e-05	0.000150527	yes
gene3425	gene3425	CPC735_004320	NW_003315998.1:880184-881250	q1	q4	OK	33.2346	76.1997	1.1971	3.62216	5e-05	0.000150527	yes
gene3425	gene3425	CPC735_004320	NW_003315998.1:880184-881250	q2	q3	OK	46.1359	79.7167	0.788992	2.47483	0.0012	0.0027746	yes
gene3425	gene3425	CPC735_004320	NW_003315998.1:880184-881250	q2	q4	OK	46.1359	76.1997	0.723894	2.24984	0.00265	0.00566891	yes
gene3427	gene3427	CPC735_004340	NW_003315998.1:891228-893625	q1	q3	OK	70.2242	44.9465	-0.643758	-1.88755	0.0021	0.00459267	yes
gene3427	gene3427	CPC735_004340	NW_003315998.1:891228-893625	q1	q4	OK	70.2242	28.0713	-1.32287	-3.86187	5e-05	0.000150527	yes
gene3427	gene3427	CPC735_004340	NW_003315998.1:891228-893625	q2	q3	OK	65.1885	44.9465	-0.536408	-1.50752	0.013	0.0236257	yes
gene3427	gene3427	CPC735_004340	NW_003315998.1:891228-893625	q2	q4	OK	65.1885	28.0713	-1.21552	-3.40244	5e-05	0.000150527	yes
gene3427	gene3427	CPC735_004340	NW_003315998.1:891228-893625	q3	q4	OK	44.9465	28.0713	-0.679115	-1.90002	0.00195	0.00429818	yes
gene3428	gene3428	CPC735_004350	NW_003315998.1:894222-895466	q1	q2	OK	85.0149	50.1012	-0.762871	-2.35522	0.00095	0.0022465	yes
gene3428	gene3428	CPC735_004350	NW_003315998.1:894222-895466	q1	q3	OK	85.0149	227.313	1.41889	4.60927	5e-05	0.000150527	yes
gene3428	gene3428	CPC735_004350	NW_003315998.1:894222-895466	q2	q3	OK	50.1012	227.313	2.18176	6.67987	5e-05	0.000150527	yes
gene3428	gene3428	CPC735_004350	NW_003315998.1:894222-895466	q2	q4	OK	50.1012	86.0821	0.780869	2.46515	0.0007	0.00170592	yes
gene3428	gene3428	CPC735_004350	NW_003315998.1:894222-895466	q3	q4	OK	227.313	86.0821	-1.40089	-4.66483	5e-05	0.000150527	yes
gene3429	gene3429	CPC735_004360	NW_003315998.1:896857-899004	q1	q2	OK	40.8478	21.5667	-0.921454	-2.59107	0.00015	0.000418224	yes
gene3429	gene3429	CPC735_004360	NW_003315998.1:896857-899004	q1	q4	OK	40.8478	20.1054	-1.02268	-2.87986	5e-05	0.000150527	yes
gene3429	gene3429	CPC735_004360	NW_003315998.1:896857-899004	q2	q3	OK	21.5667	32.064	0.572152	1.58123	0.01095	0.0202871	yes
gene3429	gene3429	CPC735_004360	NW_003315998.1:896857-899004	q3	q4	OK	32.064	20.1054	-0.673374	-1.86358	0.0046	0.00930274	yes
gene3430	gene3430	CPC735_004370	NW_003315998.1:899859-901434	q1	q2	OK	28.1239	134.606	2.25888	6.31157	5e-05	0.000150527	yes
gene3430	gene3430	CPC735_004370	NW_003315998.1:899859-901434	q1	q3	OK	28.1239	15.8956	-0.823171	-1.96817	0.00205	0.00449432	yes
gene3430	gene3430	CPC735_004370	NW_003315998.1:899859-901434	q1	q4	OK	28.1239	93.2065	1.72864	4.83425	5e-05	0.000150527	yes
gene3430	gene3430	CPC735_004370	NW_003315998.1:899859-901434	q2	q3	OK	134.606	15.8956	-3.08205	-7.76295	5e-05	0.000150527	yes
gene3430	gene3430	CPC735_004370	NW_003315998.1:899859-901434	q2	q4	OK	134.606	93.2065	-0.530243	-1.59466	0.0126	0.0229803	yes
gene3430	gene3430	CPC735_004370	NW_003315998.1:899859-901434	q3	q4	OK	15.8956	93.2065	2.55181	6.43198	5e-05	0.000150527	yes
gene3431	gene3431	CPC735_004380	NW_003315998.1:903943-906597	q1	q3	OK	59.3593	39.7916	-0.577009	-1.71694	0.00565	0.0111876	yes
gene3431	gene3431	CPC735_004380	NW_003315998.1:903943-906597	q2	q3	OK	63.5026	39.7916	-0.67435	-1.99778	0.00165	0.00369706	yes
gene3431	gene3431	CPC735_004380	NW_003315998.1:903943-906597	q3	q4	OK	39.7916	60.9477	0.615107	1.8429	0.0033	0.00691711	yes
gene3432	gene3432	CPC735_004390	NW_003315998.1:908419-911605	q1	q4	OK	160.834	92.1213	-0.803967	-2.40417	0.00015	0.000418224	yes
gene3432	gene3432	CPC735_004390	NW_003315998.1:908419-911605	q2	q4	OK	135.257	92.1213	-0.554093	-1.65898	0.01165	0.0214394	yes
gene3432	gene3432	CPC735_004390	NW_003315998.1:908419-911605	q3	q4	OK	128.941	92.1213	-0.485099	-1.50515	0.0245	0.041539	yes
gene3433	gene3433	CPC735_004400	NW_003315998.1:911859-914385	q1	q2	OK	130.197	45.1407	-1.52819	-4.35746	5e-05	0.000150527	yes
gene3433	gene3433	CPC735_004400	NW_003315998.1:911859-914385	q1	q4	OK	130.197	70.6261	-0.882422	-2.62595	0.00015	0.000418224	yes
gene3433	gene3433	CPC735_004400	NW_003315998.1:911859-914385	q2	q3	OK	45.1407	106.743	1.24164	3.62509	5e-05	0.000150527	yes
gene3433	gene3433	CPC735_004400	NW_003315998.1:911859-914385	q2	q4	OK	45.1407	70.6261	0.645771	1.95439	0.00275	0.00586075	yes
gene3433	gene3433	CPC735_004400	NW_003315998.1:911859-914385	q3	q4	OK	106.743	70.6261	-0.595866	-1.81957	0.0047	0.00948534	yes
gene3435	gene3435	CPC735_004420	NW_003315998.1:916102-918852	q1	q2	OK	47.6824	18.7439	-1.34704	-3.75637	5e-05	0.000150527	yes
gene3435	gene3435	CPC735_004420	NW_003315998.1:916102-918852	q1	q3	OK	47.6824	27.9471	-0.770758	-2.1163	0.00035	0.000909126	yes
gene3435	gene3435	CPC735_004420	NW_003315998.1:916102-918852	q1	q4	OK	47.6824	29.8133	-0.677502	-1.90927	0.0011	0.00256384	yes
gene3435	gene3435	CPC735_004420	NW_003315998.1:916102-918852	q2	q3	OK	18.7439	27.9471	0.57628	1.53803	0.0076	0.0146182	yes
gene3435	gene3435	CPC735_004420	NW_003315998.1:916102-918852	q2	q4	OK	18.7439	29.8133	0.669535	1.83131	0.0015	0.00339171	yes
gene3436	gene3436	CPC735_004430	NW_003315998.1:919605-922014	q1	q2	OK	63.528	31.6466	-1.00534	-2.89427	5e-05	0.000150527	yes
gene3436	gene3436	CPC735_004430	NW_003315998.1:919605-922014	q1	q3	OK	63.528	23.9461	-1.4076	-3.96868	5e-05	0.000150527	yes
gene3436	gene3436	CPC735_004430	NW_003315998.1:919605-922014	q1	q4	OK	63.528	41.6126	-0.610374	-1.78964	0.00345	0.00720027	yes
gene3436	gene3436	CPC735_004430	NW_003315998.1:919605-922014	q3	q4	OK	23.9461	41.6126	0.797227	2.28422	0.00015	0.000418224	yes
gene3437	gene3437	CPC735_004440	NW_003315998.1:922303-923968	q1	q2	OK	36.6362	248.895	2.7642	7.6524	5e-05	0.000150527	yes
gene3437	gene3437	CPC735_004440	NW_003315998.1:922303-923968	q1	q4	OK	36.6362	137.356	1.90658	5.39364	5e-05	0.000150527	yes
gene3437	gene3437	CPC735_004440	NW_003315998.1:922303-923968	q2	q3	OK	248.895	34.9796	-2.83095	-7.52642	5e-05	0.000150527	yes
gene3437	gene3437	CPC735_004440	NW_003315998.1:922303-923968	q2	q4	OK	248.895	137.356	-0.857621	-2.36815	0.0001	0.000287262	yes
gene3437	gene3437	CPC735_004440	NW_003315998.1:922303-923968	q3	q4	OK	34.9796	137.356	1.97333	5.35192	5e-05	0.000150527	yes
gene3438	gene3438	CPC735_004450	NW_003315998.1:924253-924755	q1	q2	OK	41.4713	102.095	1.29972	4.03897	5e-05	0.000150527	yes
gene3438	gene3438	CPC735_004450	NW_003315998.1:924253-924755	q1	q3	OK	41.4713	68.2261	0.71821	2.33412	0.01535	0.0273859	yes
gene3438	gene3438	CPC735_004450	NW_003315998.1:924253-924755	q1	q4	OK	41.4713	83.5086	1.00981	3.29936	0.00115	0.00266971	yes
gene3438	gene3438	CPC735_004450	NW_003315998.1:924253-924755	q2	q3	OK	102.095	68.2261	-0.581509	-2.16855	0.028	0.0467654	yes
gene3439	gene3439	CPC735_004460	NW_003315998.1:928310-930893	q1	q2	OK	236.85	95.2075	-1.31482	-3.66728	5e-05	0.000150527	yes
gene3439	gene3439	CPC735_004460	NW_003315998.1:928310-930893	q1	q3	OK	236.85	114.903	-1.04356	-2.80355	5e-05	0.000150527	yes
gene3439	gene3439	CPC735_004460	NW_003315998.1:928310-930893	q1	q4	OK	236.85	118.976	-0.993296	-2.71527	5e-05	0.000150527	yes
gene3440	gene3440	CPC735_004470	NW_003315998.1:931064-933518	q1	q2	OK	12.2197	31.3014	1.35701	3.51963	5e-05	0.000150527	yes
gene3440	gene3440	CPC735_004470	NW_003315998.1:931064-933518	q1	q3	OK	12.2197	4.32837	-1.49732	-2.89996	5e-05	0.000150527	yes
gene3440	gene3440	CPC735_004470	NW_003315998.1:931064-933518	q1	q4	OK	12.2197	27.0266	1.14517	2.92995	5e-05	0.000150527	yes
gene3440	gene3440	CPC735_004470	NW_003315998.1:931064-933518	q2	q3	OK	31.3014	4.32837	-2.85433	-5.74005	5e-05	0.000150527	yes
gene3440	gene3440	CPC735_004470	NW_003315998.1:931064-933518	q3	q4	OK	4.32837	27.0266	2.64249	5.27041	5e-05	0.000150527	yes
gene3441	gene3441	CPC735_004480	NW_003315998.1:933969-934320	q1	q2	OK	231.382	1012.78	2.12997	13.4157	5e-05	0.000150527	yes
gene3441	gene3441	CPC735_004480	NW_003315998.1:933969-934320	q1	q3	OK	231.382	446.846	0.949503	7.14531	0.0003	0.000790541	yes
gene3441	gene3441	CPC735_004480	NW_003315998.1:933969-934320	q1	q4	OK	231.382	677.328	1.54958	11.8784	5e-05	0.000150527	yes
gene3441	gene3441	CPC735_004480	NW_003315998.1:933969-934320	q2	q3	OK	1012.78	446.846	-1.18047	-9.29965	5e-05	0.000150527	yes
gene3441	gene3441	CPC735_004480	NW_003315998.1:933969-934320	q2	q4	OK	1012.78	677.328	-0.580392	-4.66594	0.01435	0.0257902	yes
gene3441	gene3441	CPC735_004480	NW_003315998.1:933969-934320	q3	q4	OK	446.846	677.328	0.600078	6.74122	0.01535	0.0273859	yes
gene3442	gene3442	CPC735_004490	NW_003315998.1:934547-936364	q1	q2	OK	10.1893	22.8931	1.16786	2.80093	5e-05	0.000150527	yes
gene3442	gene3442	CPC735_004490	NW_003315998.1:934547-936364	q1	q4	OK	10.1893	24.176	1.24652	3.0579	5e-05	0.000150527	yes
gene3442	gene3442	CPC735_004490	NW_003315998.1:934547-936364	q2	q3	OK	22.8931	14.1623	-0.692856	-1.76877	0.0076	0.0146182	yes
gene3442	gene3442	CPC735_004490	NW_003315998.1:934547-936364	q3	q4	OK	14.1623	24.176	0.771514	2.02081	0.0029	0.00614799	yes
gene3443	gene3443	CPC735_004500	NW_003315998.1:936414-938339	q1	q2	OK	133.733	82.3579	-0.699381	-2.09077	0.00095	0.0022465	yes
gene3443	gene3443	CPC735_004500	NW_003315998.1:936414-938339	q1	q3	OK	133.733	76.7428	-0.801257	-2.27679	0.0002	0.000544585	yes
gene3443	gene3443	CPC735_004500	NW_003315998.1:936414-938339	q1	q4	OK	133.733	48.6549	-1.4587	-4.25514	5e-05	0.000150527	yes
gene3443	gene3443	CPC735_004500	NW_003315998.1:936414-938339	q2	q4	OK	82.3579	48.6549	-0.759321	-2.24748	0.00035	0.000909126	yes
gene3443	gene3443	CPC735_004500	NW_003315998.1:936414-938339	q3	q4	OK	76.7428	48.6549	-0.657445	-1.8514	0.0016	0.00359442	yes
gene3444	gene3444	CPC735_004510	NW_003315998.1:940512-943411	q1	q3	OK	66.0081	27.0335	-1.28789	-3.62624	5e-05	0.000150527	yes
gene3444	gene3444	CPC735_004510	NW_003315998.1:940512-943411	q1	q4	OK	66.0081	24.0676	-1.45555	-4.13356	5e-05	0.000150527	yes
gene3444	gene3444	CPC735_004510	NW_003315998.1:940512-943411	q2	q3	OK	58.0259	27.0335	-1.10195	-3.11792	5e-05	0.000150527	yes
gene3444	gene3444	CPC735_004510	NW_003315998.1:940512-943411	q2	q4	OK	58.0259	24.0676	-1.2696	-3.62351	5e-05	0.000150527	yes
gene3445	gene3445	CPC735_004520	NW_003315998.1:943543-944161	q1	q4	OK	68.2578	33.6903	-1.01866	-3.11962	0.0004	0.00102662	yes
gene3445	gene3445	CPC735_004520	NW_003315998.1:943543-944161	q2	q3	OK	57.3676	94.5376	0.720653	2.42393	0.0038	0.00784615	yes
gene3445	gene3445	CPC735_004520	NW_003315998.1:943543-944161	q2	q4	OK	57.3676	33.6903	-0.767902	-2.291	0.00725	0.0140143	yes
gene3445	gene3445	CPC735_004520	NW_003315998.1:943543-944161	q3	q4	OK	94.5376	33.6903	-1.48855	-4.68288	5e-05	0.000150527	yes
gene3446	gene3446	CPC735_004530	NW_003315998.1:945033-946177	q1	q2	OK	36.1581	20.8587	-0.793669	-2.0536	0.0035	0.00729266	yes
gene3446	gene3446	CPC735_004530	NW_003315998.1:945033-946177	q2	q3	OK	20.8587	51.9053	1.31523	3.50272	5e-05	0.000150527	yes
gene3446	gene3446	CPC735_004530	NW_003315998.1:945033-946177	q2	q4	OK	20.8587	35.5216	0.768047	1.99379	0.0058	0.0114533	yes
gene3446	gene3446	CPC735_004530	NW_003315998.1:945033-946177	q3	q4	OK	51.9053	35.5216	-0.547186	-1.61404	0.0218	0.0374524	yes
gene3448	gene3448	CPC735_004550	NW_003315998.1:950097-953603	q1	q2	OK	24.9068	11.1209	-1.16327	-3.08046	5e-05	0.000150527	yes
gene3448	gene3448	CPC735_004550	NW_003315998.1:950097-953603	q1	q3	OK	24.9068	16.5973	-0.585594	-1.52044	0.00615	0.0120775	yes
gene3448	gene3448	CPC735_004550	NW_003315998.1:950097-953603	q1	q4	OK	24.9068	15.378	-0.695669	-1.8524	0.0013	0.0029799	yes
gene3448	gene3448	CPC735_004550	NW_003315998.1:950097-953603	q2	q3	OK	11.1209	16.5973	0.577677	1.4281	0.0109	0.0202034	yes
gene3449	gene3449	CPC735_004560	NW_003315998.1:953740-957261	q1	q2	OK	30.454	5.81118	-2.38973	-5.64797	5e-05	0.000150527	yes
gene3449	gene3449	CPC735_004560	NW_003315998.1:953740-957261	q1	q3	OK	30.454	325.812	3.41933	8.33187	5e-05	0.000150527	yes
gene3449	gene3449	CPC735_004560	NW_003315998.1:953740-957261	q1	q4	OK	30.454	18.8403	-0.692813	-1.76764	0.00185	0.00410079	yes
gene3449	gene3449	CPC735_004560	NW_003315998.1:953740-957261	q2	q3	OK	5.81118	325.812	5.80906	12.5747	5e-05	0.000150527	yes
gene3449	gene3449	CPC735_004560	NW_003315998.1:953740-957261	q2	q4	OK	5.81118	18.8403	1.69691	3.80771	5e-05	0.000150527	yes
gene3449	gene3449	CPC735_004560	NW_003315998.1:953740-957261	q3	q4	OK	325.812	18.8403	-4.11215	-9.48387	5e-05	0.000150527	yes
gene3450	gene3450	CPC735_004570	NW_003315998.1:958948-961765	q1	q2	OK	81.1521	8.41258	-3.27001	-8.29357	5e-05	0.000150527	yes
gene3450	gene3450	CPC735_004570	NW_003315998.1:958948-961765	q1	q4	OK	81.1521	11.3669	-2.8358	-7.55592	5e-05	0.000150527	yes
gene3450	gene3450	CPC735_004570	NW_003315998.1:958948-961765	q2	q3	OK	8.41258	83.3348	3.3083	8.42939	5e-05	0.000150527	yes
gene3450	gene3450	CPC735_004570	NW_003315998.1:958948-961765	q3	q4	OK	83.3348	11.3669	-2.87409	-7.69695	5e-05	0.000150527	yes
gene3451	gene3451	CPC735_004580	NW_003315998.1:964746-965967	q1	q3	OK	61.7273	20.3204	-1.60298	-4.43226	5e-05	0.000150527	yes
gene3451	gene3451	CPC735_004580	NW_003315998.1:964746-965967	q2	q3	OK	81.8514	20.3204	-2.01008	-5.5969	5e-05	0.000150527	yes
gene3451	gene3451	CPC735_004580	NW_003315998.1:964746-965967	q2	q4	OK	81.8514	46.4512	-0.81729	-2.63771	0.00045	0.00114163	yes
gene3451	gene3451	CPC735_004580	NW_003315998.1:964746-965967	q3	q4	OK	20.3204	46.4512	1.19279	3.25436	5e-05	0.000150527	yes
gene3452	gene3452	CPC735_004590	NW_003315998.1:968524-970531	q1	q2	OK	1.7555	17.8022	3.3421	4.89158	5e-05	0.000150527	yes
gene3452	gene3452	CPC735_004590	NW_003315998.1:968524-970531	q1	q3	OK	1.7555	13.2769	2.91896	4.30294	5e-05	0.000150527	yes
gene3452	gene3452	CPC735_004590	NW_003315998.1:968524-970531	q2	q4	OK	17.8022	3.81237	-2.2233	-4.35497	5e-05	0.000150527	yes
gene3452	gene3452	CPC735_004590	NW_003315998.1:968524-970531	q3	q4	OK	13.2769	3.81237	-1.80015	-3.57187	5e-05	0.000150527	yes
gene3453	gene3453	CPC735_004600	NW_003315998.1:972307-974956	q1	q2	OK	108.562	171.273	0.657781	1.75371	0.01645	0.0291418	yes
gene3453	gene3453	CPC735_004600	NW_003315998.1:972307-974956	q1	q3	OK	108.562	61.3596	-0.823161	-2.5142	0.0002	0.000544585	yes
gene3453	gene3453	CPC735_004600	NW_003315998.1:972307-974956	q2	q3	OK	171.273	61.3596	-1.48094	-3.85306	5e-05	0.000150527	yes
gene3453	gene3453	CPC735_004600	NW_003315998.1:972307-974956	q3	q4	OK	61.3596	117.611	0.938664	2.42751	0.00125	0.00287612	yes
gene3454	gene3454	CPC735_004610	NW_003315998.1:972307-974956	q1	q2	OK	8.94269	83.4424	3.222	2.94251	0.00095	0.0022465	yes
gene3454	gene3454	CPC735_004610	NW_003315998.1:972307-974956	q1	q4	OK	8.94269	80.1899	3.16464	2.9841	0.001	0.00235559	yes
gene3454	gene3454	CPC735_004610	NW_003315998.1:972307-974956	q2	q3	OK	83.4424	8.53393	-3.2895	-3.79581	5e-05	0.000150527	yes
gene3454	gene3454	CPC735_004610	NW_003315998.1:972307-974956	q3	q4	OK	8.53393	80.1899	3.23214	3.92911	5e-05	0.000150527	yes
gene3455	gene3455	CPC735_004620	NW_003315998.1:975232-976582	q1	q2	OK	17.3731	38.0167	1.12977	2.86659	5e-05	0.000150527	yes
gene3455	gene3455	CPC735_004620	NW_003315998.1:975232-976582	q1	q3	OK	17.3731	2.4538	-2.82377	-3.97613	5e-05	0.000150527	yes
gene3455	gene3455	CPC735_004620	NW_003315998.1:975232-976582	q1	q4	OK	17.3731	47.0478	1.43727	3.69607	5e-05	0.000150527	yes
gene3455	gene3455	CPC735_004620	NW_003315998.1:975232-976582	q2	q3	OK	38.0167	2.4538	-3.95354	-5.7427	5e-05	0.000150527	yes
gene3455	gene3455	CPC735_004620	NW_003315998.1:975232-976582	q3	q4	OK	2.4538	47.0478	4.26104	6.21639	5e-05	0.000150527	yes
gene3456	gene3456	CPC735_004630	NW_003315998.1:977000-978892	q1	q2	OK	29.2345	8.3678	-1.80475	-4.23856	5e-05	0.000150527	yes
gene3456	gene3456	CPC735_004630	NW_003315998.1:977000-978892	q1	q4	OK	29.2345	9.96888	-1.55217	-4.05417	5e-05	0.000150527	yes
gene3456	gene3456	CPC735_004630	NW_003315998.1:977000-978892	q2	q3	OK	8.3678	27.2461	1.70313	4.10085	5e-05	0.000150527	yes
gene3456	gene3456	CPC735_004630	NW_003315998.1:977000-978892	q3	q4	OK	27.2461	9.96888	-1.45055	-3.9081	5e-05	0.000150527	yes
gene3457	gene3457	CPC735_004640	NW_003315998.1:979365-985992	q1	q2	OK	36.3875	24.2962	-0.582711	-1.61555	0.0076	0.0146182	yes
gene3457	gene3457	CPC735_004640	NW_003315998.1:979365-985992	q1	q4	OK	36.3875	20.0801	-0.857676	-2.37125	0.00015	0.000418224	yes
gene3458	gene3458	CPC735_004650	NW_003315998.1:987701-988030	q1	q2	OK	249.621	776.274	1.63682	12.049	5e-05	0.000150527	yes
gene3458	gene3458	CPC735_004650	NW_003315998.1:987701-988030	q1	q3	OK	249.621	1474.24	2.56216	21.7428	5e-05	0.000150527	yes
gene3458	gene3458	CPC735_004650	NW_003315998.1:987701-988030	q1	q4	OK	249.621	3423.01	3.77745	32.3986	5e-05	0.000150527	yes
gene3458	gene3458	CPC735_004650	NW_003315998.1:987701-988030	q2	q3	OK	776.274	1474.24	0.925332	8.80369	0.0001	0.000287262	yes
gene3458	gene3458	CPC735_004650	NW_003315998.1:987701-988030	q2	q4	OK	776.274	3423.01	2.14063	20.6409	5e-05	0.000150527	yes
gene3458	gene3458	CPC735_004650	NW_003315998.1:987701-988030	q3	q4	OK	1474.24	3423.01	1.2153	15.4504	5e-05	0.000150527	yes
gene3460	gene3460	CPC735_004670	NW_003315998.1:988752-991953	q1	q2	OK	31.2482	42.7018	0.450521	1.3313	0.02945	0.0489052	yes
gene3460	gene3460	CPC735_004670	NW_003315998.1:988752-991953	q1	q4	OK	31.2482	60.5926	0.955367	2.77332	5e-05	0.000150527	yes
gene3460	gene3460	CPC735_004670	NW_003315998.1:988752-991953	q2	q3	OK	42.7018	27.257	-0.647669	-1.86833	0.00235	0.00508646	yes
gene3460	gene3460	CPC735_004670	NW_003315998.1:988752-991953	q2	q4	OK	42.7018	60.5926	0.504846	1.46506	0.0169	0.0298597	yes
gene3460	gene3460	CPC735_004670	NW_003315998.1:988752-991953	q3	q4	OK	27.257	60.5926	1.15252	3.26868	5e-05	0.000150527	yes
gene3461	gene3461	CPC735_004680	NW_003315998.1:992332-994468	q1	q2	OK	41.9973	22.9362	-0.872668	-2.49316	0.00015	0.000418224	yes
gene3461	gene3461	CPC735_004680	NW_003315998.1:992332-994468	q2	q3	OK	22.9362	46.6774	1.0251	2.87503	5e-05	0.000150527	yes
gene3461	gene3461	CPC735_004680	NW_003315998.1:992332-994468	q2	q4	OK	22.9362	46.0476	1.0055	2.83438	5e-05	0.000150527	yes
gene3462	gene3462	CPC735_004690	NW_003315998.1:997983-1001094	q1	q2	OK	149.025	11.5802	-3.68582	-9.29394	5e-05	0.000150527	yes
gene3462	gene3462	CPC735_004690	NW_003315998.1:997983-1001094	q1	q3	OK	149.025	24.1644	-2.6246	-6.27987	5e-05	0.000150527	yes
gene3462	gene3462	CPC735_004690	NW_003315998.1:997983-1001094	q1	q4	OK	149.025	19.0625	-2.96675	-7.67823	5e-05	0.000150527	yes
gene3462	gene3462	CPC735_004690	NW_003315998.1:997983-1001094	q2	q3	OK	11.5802	24.1644	1.06122	2.59393	5e-05	0.000150527	yes
gene3462	gene3462	CPC735_004690	NW_003315998.1:997983-1001094	q2	q4	OK	11.5802	19.0625	0.719078	1.90825	0.0023	0.00498903	yes
gene3463	gene3463	CPC735_004700	NW_003315998.1:1003132-1005089	q1	q2	OK	235.185	25.2591	-3.21892	-8.55745	5e-05	0.000150527	yes
gene3463	gene3463	CPC735_004700	NW_003315998.1:1003132-1005089	q1	q3	OK	235.185	1428.03	2.60216	6.45988	5e-05	0.000150527	yes
gene3463	gene3463	CPC735_004700	NW_003315998.1:1003132-1005089	q1	q4	OK	235.185	7.80779	-4.91274	-11.4427	5e-05	0.000150527	yes
gene3463	gene3463	CPC735_004700	NW_003315998.1:1003132-1005089	q2	q3	OK	25.2591	1428.03	5.82108	14.3962	5e-05	0.000150527	yes
gene3463	gene3463	CPC735_004700	NW_003315998.1:1003132-1005089	q2	q4	OK	25.2591	7.80779	-1.69382	-3.93208	5e-05	0.000150527	yes
gene3463	gene3463	CPC735_004700	NW_003315998.1:1003132-1005089	q3	q4	OK	1428.03	7.80779	-7.5149	-16.5439	5e-05	0.000150527	yes
gene3464	gene3464	CPC735_004710	NW_003315998.1:1009470-1010926	q1	q2	OK	11.4363	2.21502	-2.36823	-3.13622	0.00015	0.000418224	yes
gene3464	gene3464	CPC735_004710	NW_003315998.1:1009470-1010926	q2	q3	OK	2.21502	9.90144	2.16032	2.83888	0.0006	0.00148391	yes
gene3464	gene3464	CPC735_004710	NW_003315998.1:1009470-1010926	q2	q4	OK	2.21502	15.8301	2.83728	3.87951	0.0001	0.000287262	yes
gene3464	gene3464	CPC735_004710	NW_003315998.1:1009470-1010926	q3	q4	OK	9.90144	15.8301	0.676958	1.44883	0.0278	0.0464757	yes
gene3465	gene3465	CPC735_004720	NW_003315998.1:1011341-1012460	q1	q2	OK	2.4279	10.3898	2.09739	2.63869	0.00355	0.00738476	yes
gene3465	gene3465	CPC735_004720	NW_003315998.1:1011341-1012460	q1	q4	OK	2.4279	22.8265	3.23293	4.27862	0.00015	0.000418224	yes
gene3465	gene3465	CPC735_004720	NW_003315998.1:1011341-1012460	q2	q3	OK	10.3898	2.99428	-1.79489	-2.45443	0.0067	0.01304	yes
gene3465	gene3465	CPC735_004720	NW_003315998.1:1011341-1012460	q2	q4	OK	10.3898	22.8265	1.13554	2.44982	0.00185	0.00410079	yes
gene3465	gene3465	CPC735_004720	NW_003315998.1:1011341-1012460	q3	q4	OK	2.99428	22.8265	2.93043	4.25679	5e-05	0.000150527	yes
gene3466	gene3466	CPC735_004730	NW_003315998.1:1013591-1015241	q1	q2	OK	7.46247	29.5996	1.98785	3.93534	5e-05	0.000150527	yes
gene3466	gene3466	CPC735_004730	NW_003315998.1:1013591-1015241	q1	q3	OK	7.46247	22.2597	1.57671	3.06239	0.0003	0.000790541	yes
gene3466	gene3466	CPC735_004730	NW_003315998.1:1013591-1015241	q1	q4	OK	7.46247	20.0869	1.42853	2.77535	0.00075	0.00181671	yes
gene3467	gene3467	CPC735_004740	NW_003315998.1:1019247-1020926	q1	q3	OK	1.41176	5.79534	2.0374	2.18789	0.0087	0.0165245	yes
gene3468	gene3468	CPC735_004750	NW_003315998.1:1022006-1024704	q1	q2	OK	81.3173	20.3496	-1.99856	-5.4899	5e-05	0.000150527	yes
gene3468	gene3468	CPC735_004750	NW_003315998.1:1022006-1024704	q1	q3	OK	81.3173	38.5324	-1.07749	-2.89966	5e-05	0.000150527	yes
gene3468	gene3468	CPC735_004750	NW_003315998.1:1022006-1024704	q1	q4	OK	81.3173	32.6528	-1.31636	-3.66266	5e-05	0.000150527	yes
gene3468	gene3468	CPC735_004750	NW_003315998.1:1022006-1024704	q2	q3	OK	20.3496	38.5324	0.921072	2.45918	0.0001	0.000287262	yes
gene3468	gene3468	CPC735_004750	NW_003315998.1:1022006-1024704	q2	q4	OK	20.3496	32.6528	0.682205	1.88221	0.0013	0.0029799	yes
gene3469	gene3469	CPC735_004760	NW_003315998.1:1025167-1027241	q1	q2	OK	20.6276	52.1088	1.33695	3.74261	5e-05	0.000150527	yes
gene3469	gene3469	CPC735_004760	NW_003315998.1:1025167-1027241	q1	q3	OK	20.6276	93.3218	2.17764	5.8453	5e-05	0.000150527	yes
gene3469	gene3469	CPC735_004760	NW_003315998.1:1025167-1027241	q1	q4	OK	20.6276	320.802	3.95904	10.2759	5e-05	0.000150527	yes
gene3469	gene3469	CPC735_004760	NW_003315998.1:1025167-1027241	q2	q3	OK	52.1088	93.3218	0.840686	2.41878	5e-05	0.000150527	yes
gene3469	gene3469	CPC735_004760	NW_003315998.1:1025167-1027241	q2	q4	OK	52.1088	320.802	2.62208	7.25985	5e-05	0.000150527	yes
gene3469	gene3469	CPC735_004760	NW_003315998.1:1025167-1027241	q3	q4	OK	93.3218	320.802	1.7814	4.73354	5e-05	0.000150527	yes
gene3470	gene3470	CPC735_004770	NW_003315998.1:1027909-1031640	q1	q3	OK	4.47815	22.9787	2.35932	5.27472	5e-05	0.000150527	yes
gene3470	gene3470	CPC735_004770	NW_003315998.1:1027909-1031640	q1	q4	OK	4.47815	32.5907	2.86348	6.43847	5e-05	0.000150527	yes
gene3470	gene3470	CPC735_004770	NW_003315998.1:1027909-1031640	q2	q3	OK	4.77885	22.9787	2.26556	5.17024	5e-05	0.000150527	yes
gene3470	gene3470	CPC735_004770	NW_003315998.1:1027909-1031640	q2	q4	OK	4.77885	32.5907	2.76972	6.35846	5e-05	0.000150527	yes
gene3470	gene3470	CPC735_004770	NW_003315998.1:1027909-1031640	q3	q4	OK	22.9787	32.5907	0.504163	1.30538	0.01595	0.0283517	yes
gene3471	gene3471	CPC735_004780	NW_003315998.1:1032517-1034422	q1	q2	OK	10.2868	18.2169	0.824483	1.97926	0.0031	0.00653375	yes
gene3471	gene3471	CPC735_004780	NW_003315998.1:1032517-1034422	q1	q3	OK	10.2868	24.6957	1.26347	3.01923	5e-05	0.000150527	yes
gene3471	gene3471	CPC735_004780	NW_003315998.1:1032517-1034422	q1	q4	OK	10.2868	17.1066	0.733763	1.71456	0.0087	0.0165245	yes
gene3471	gene3471	CPC735_004780	NW_003315998.1:1032517-1034422	q3	q4	OK	24.6957	17.1066	-0.529705	-1.3132	0.0271	0.0454646	yes
gene3472	gene3472	CPC735_004790	NW_003315998.1:1035405-1038524	q1	q2	OK	17.8167	10.1224	-0.815685	-2.0698	0.00065	0.00159583	yes
gene3472	gene3472	CPC735_004790	NW_003315998.1:1035405-1038524	q2	q3	OK	10.1224	15.2908	0.595117	1.48946	0.0134	0.0242624	yes
gene3472	gene3472	CPC735_004790	NW_003315998.1:1035405-1038524	q2	q4	OK	10.1224	14.564	0.524865	1.31554	0.0273	0.0457636	yes
gene3473	gene3473	CPC735_004800	NW_003315998.1:1038998-1040118	q1	q2	OK	101.587	299.666	1.56064	4.94528	5e-05	0.000150527	yes
gene3473	gene3473	CPC735_004800	NW_003315998.1:1038998-1040118	q1	q4	OK	101.587	192.467	0.9219	2.76727	5e-05	0.000150527	yes
gene3473	gene3473	CPC735_004800	NW_003315998.1:1038998-1040118	q2	q3	OK	299.666	127.58	-1.23195	-3.43151	5e-05	0.000150527	yes
gene3473	gene3473	CPC735_004800	NW_003315998.1:1038998-1040118	q2	q4	OK	299.666	192.467	-0.638743	-1.85088	0.00315	0.00663214	yes
gene3473	gene3473	CPC735_004800	NW_003315998.1:1038998-1040118	q3	q4	OK	127.58	192.467	0.593207	1.58382	0.00585	0.0115412	yes
gene3474	gene3474	CPC735_004810	NW_003315998.1:1041708-1043297	q1	q2	OK	27.6852	103.924	1.90834	5.27651	5e-05	0.000150527	yes
gene3474	gene3474	CPC735_004810	NW_003315998.1:1041708-1043297	q1	q3	OK	27.6852	43.6794	0.657836	1.82883	0.0044	0.00894132	yes
gene3474	gene3474	CPC735_004810	NW_003315998.1:1041708-1043297	q1	q4	OK	27.6852	122.874	2.14999	5.7134	5e-05	0.000150527	yes
gene3474	gene3474	CPC735_004810	NW_003315998.1:1041708-1043297	q2	q3	OK	103.924	43.6794	-1.2505	-3.52661	5e-05	0.000150527	yes
gene3474	gene3474	CPC735_004810	NW_003315998.1:1041708-1043297	q3	q4	OK	43.6794	122.874	1.49216	4.03819	5e-05	0.000150527	yes
gene3475	gene3475	CPC735_004820	NW_003315998.1:1043516-1046831	q1	q4	OK	44.0828	94.0456	1.09314	3.02337	5e-05	0.000150527	yes
gene3475	gene3475	CPC735_004820	NW_003315998.1:1043516-1046831	q2	q4	OK	49.5035	94.0456	0.925832	2.50382	0.0001	0.000287262	yes
gene3475	gene3475	CPC735_004820	NW_003315998.1:1043516-1046831	q3	q4	OK	40.7767	94.0456	1.20561	3.25228	5e-05	0.000150527	yes
gene3476	gene3476	CPC735_004830	NW_003315998.1:1047031-1049421	q1	q2	OK	37.8602	7.92418	-2.25635	-5.6397	5e-05	0.000150527	yes
gene3476	gene3476	CPC735_004830	NW_003315998.1:1047031-1049421	q1	q3	OK	37.8602	26.9107	-0.4925	-1.46746	0.02085	0.035997	yes
gene3476	gene3476	CPC735_004830	NW_003315998.1:1047031-1049421	q1	q4	OK	37.8602	14.145	-1.42039	-3.98602	5e-05	0.000150527	yes
gene3476	gene3476	CPC735_004830	NW_003315998.1:1047031-1049421	q2	q3	OK	7.92418	26.9107	1.76385	4.35277	5e-05	0.000150527	yes
gene3476	gene3476	CPC735_004830	NW_003315998.1:1047031-1049421	q2	q4	OK	7.92418	14.145	0.835961	1.97836	0.00205	0.00449432	yes
gene3476	gene3476	CPC735_004830	NW_003315998.1:1047031-1049421	q3	q4	OK	26.9107	14.145	-0.927887	-2.56248	0.0001	0.000287262	yes
gene3477	gene3477	CPC735_004840	NW_003315998.1:1050265-1052462	q1	q2	OK	39.4623	288.617	2.87061	7.93983	5e-05	0.000150527	yes
gene3477	gene3477	CPC735_004840	NW_003315998.1:1050265-1052462	q1	q3	OK	39.4623	248.626	2.65543	6.61721	5e-05	0.000150527	yes
gene3477	gene3477	CPC735_004840	NW_003315998.1:1050265-1052462	q1	q4	OK	39.4623	180.008	2.18951	6.04256	5e-05	0.000150527	yes
gene3477	gene3477	CPC735_004840	NW_003315998.1:1050265-1052462	q2	q4	OK	288.617	180.008	-0.681101	-1.78336	0.00385	0.00793768	yes
gene3478	gene3478	CPC735_004850	NW_003315998.1:1052598-1054074	q1	q2	OK	1000.05	1500.18	0.585061	1.61505	0.0171	0.0301673	yes
gene3478	gene3478	CPC735_004850	NW_003315998.1:1052598-1054074	q2	q3	OK	1500.18	957.206	-0.648233	-1.77468	0.0091	0.0171925	yes
gene3480	gene3480	CPC735_004870	NW_003315998.1:1059559-1062578	q1	q2	OK	112.287	6.95427	-4.01315	-9.69846	5e-05	0.000150527	yes
gene3480	gene3480	CPC735_004870	NW_003315998.1:1059559-1062578	q1	q3	OK	112.287	68.679	-0.709253	-2.08593	0.00185	0.00410079	yes
gene3480	gene3480	CPC735_004870	NW_003315998.1:1059559-1062578	q1	q4	OK	112.287	8.45283	-3.73162	-9.70568	5e-05	0.000150527	yes
gene3480	gene3480	CPC735_004870	NW_003315998.1:1059559-1062578	q2	q3	OK	6.95427	68.679	3.3039	8.74091	5e-05	0.000150527	yes
gene3480	gene3480	CPC735_004870	NW_003315998.1:1059559-1062578	q3	q4	OK	68.679	8.45283	-3.02236	-8.7442	5e-05	0.000150527	yes
gene3481	gene3481	CPC735_004880	NW_003315998.1:1064990-1069179	q1	q3	OK	3.57238	19.0941	2.41817	5.45917	5e-05	0.000150527	yes
gene3481	gene3481	CPC735_004880	NW_003315998.1:1064990-1069179	q2	q3	OK	3.05021	19.0941	2.64615	5.82468	5e-05	0.000150527	yes
gene3481	gene3481	CPC735_004880	NW_003315998.1:1064990-1069179	q3	q4	OK	19.0941	4.78767	-1.99573	-4.80656	5e-05	0.000150527	yes
gene3482	gene3482	CPC735_004890	NW_003315998.1:1071964-1072933	q1	q3	OK	8.0202	22.0703	1.46039	2.857	0.00065	0.00159583	yes
gene3482	gene3482	CPC735_004890	NW_003315998.1:1071964-1072933	q1	q4	OK	8.0202	38.7297	2.27173	4.64752	5e-05	0.000150527	yes
gene3482	gene3482	CPC735_004890	NW_003315998.1:1071964-1072933	q2	q3	OK	9.29767	22.0703	1.24716	2.62183	0.00055	0.00136993	yes
gene3482	gene3482	CPC735_004890	NW_003315998.1:1071964-1072933	q2	q4	OK	9.29767	38.7297	2.0585	4.55851	5e-05	0.000150527	yes
gene3482	gene3482	CPC735_004890	NW_003315998.1:1071964-1072933	q3	q4	OK	22.0703	38.7297	0.811338	2.20188	0.00415	0.00849244	yes
gene3483	gene3483	CPC735_004900	NW_003315998.1:1073778-1075159	q1	q2	OK	19.0387	36.2752	0.930048	2.3965	0.00095	0.0022465	yes
gene3483	gene3483	CPC735_004900	NW_003315998.1:1073778-1075159	q1	q3	OK	19.0387	9.67836	-0.976101	-2.25215	0.0028	0.00595673	yes
gene3483	gene3483	CPC735_004900	NW_003315998.1:1073778-1075159	q2	q3	OK	36.2752	9.67836	-1.90615	-4.38511	5e-05	0.000150527	yes
gene3483	gene3483	CPC735_004900	NW_003315998.1:1073778-1075159	q3	q4	OK	9.67836	24.0797	1.31499	3.17286	0.00035	0.000909126	yes
gene3484	gene3484	CPC735_004910	NW_003315998.1:1075565-1077194	q1	q2	OK	83.4343	114.588	0.457741	1.46215	0.0293	0.0486889	yes
gene3484	gene3484	CPC735_004910	NW_003315998.1:1075565-1077194	q1	q4	OK	83.4343	60.3242	-0.467902	-1.46772	0.0246	0.04169	yes
gene3484	gene3484	CPC735_004910	NW_003315998.1:1075565-1077194	q2	q4	OK	114.588	60.3242	-0.925644	-2.84402	5e-05	0.000150527	yes
gene3484	gene3484	CPC735_004910	NW_003315998.1:1075565-1077194	q3	q4	OK	113.39	60.3242	-0.910488	-2.64969	5e-05	0.000150527	yes
gene3485	gene3485	CPC735_004920	NW_003315998.1:1077568-1079226	q1	q2	OK	2.90653	84.5752	4.86286	7.67907	5e-05	0.000150527	yes
gene3485	gene3485	CPC735_004920	NW_003315998.1:1077568-1079226	q1	q3	OK	2.90653	269.772	6.5363	9.39927	5e-05	0.000150527	yes
gene3485	gene3485	CPC735_004920	NW_003315998.1:1077568-1079226	q1	q4	OK	2.90653	83.6413	4.84684	7.58652	5e-05	0.000150527	yes
gene3485	gene3485	CPC735_004920	NW_003315998.1:1077568-1079226	q2	q3	OK	84.5752	269.772	1.67343	3.81722	5e-05	0.000150527	yes
gene3485	gene3485	CPC735_004920	NW_003315998.1:1077568-1079226	q3	q4	OK	269.772	83.6413	-1.68945	-3.78411	5e-05	0.000150527	yes
gene3486	gene3486	CPC735_004930	NW_003315998.1:1080215-1081967	q1	q3	OK	40.2873	14.6035	-1.46402	-3.87663	5e-05	0.000150527	yes
gene3486	gene3486	CPC735_004930	NW_003315998.1:1080215-1081967	q1	q4	OK	40.2873	24.1154	-0.740371	-2.10922	0.00255	0.00547283	yes
gene3486	gene3486	CPC735_004930	NW_003315998.1:1080215-1081967	q2	q3	OK	38.3791	14.6035	-1.39401	-3.67514	5e-05	0.000150527	yes
gene3486	gene3486	CPC735_004930	NW_003315998.1:1080215-1081967	q2	q4	OK	38.3791	24.1154	-0.670366	-1.90014	0.00525	0.0104731	yes
gene3486	gene3486	CPC735_004930	NW_003315998.1:1080215-1081967	q3	q4	OK	14.6035	24.1154	0.723645	1.84502	0.0076	0.0146182	yes
gene3487	gene3487	CPC735_004940	NW_003315998.1:1082345-1085710	q1	q2	OK	87.596	38.4303	-1.18862	-3.37225	5e-05	0.000150527	yes
gene3487	gene3487	CPC735_004940	NW_003315998.1:1082345-1085710	q1	q3	OK	87.596	45.344	-0.949954	-2.6405	5e-05	0.000150527	yes
gene3487	gene3487	CPC735_004940	NW_003315998.1:1082345-1085710	q1	q4	OK	87.596	34.2057	-1.35663	-3.85104	5e-05	0.000150527	yes
gene3488	gene3488	CPC735_004950	NW_003315998.1:1086956-1090083	q1	q2	OK	15.0124	8.39773	-0.838085	-2.0474	0.0014	0.00318738	yes
gene3488	gene3488	CPC735_004950	NW_003315998.1:1086956-1090083	q1	q3	OK	15.0124	22.3949	0.577013	1.51816	0.01	0.0187211	yes
gene3488	gene3488	CPC735_004950	NW_003315998.1:1086956-1090083	q2	q3	OK	8.39773	22.3949	1.4151	3.42318	5e-05	0.000150527	yes
gene3488	gene3488	CPC735_004950	NW_003315998.1:1086956-1090083	q2	q4	OK	8.39773	13.5648	0.691796	1.65318	0.00565	0.0111876	yes
gene3488	gene3488	CPC735_004950	NW_003315998.1:1086956-1090083	q3	q4	OK	22.3949	13.5648	-0.723302	-1.85518	0.0011	0.00256384	yes
gene3489	gene3489	CPC735_004960	NW_003315998.1:1090249-1091899	q2	q4	OK	17.981	26.6881	0.569728	1.42059	0.02485	0.042078	yes
gene3490	gene3490	CPC735_004970	NW_003315998.1:1092280-1093760	q1	q2	OK	149.328	335.278	1.16688	3.42991	5e-05	0.000150527	yes
gene3490	gene3490	CPC735_004970	NW_003315998.1:1092280-1093760	q1	q3	OK	149.328	290.914	0.962112	2.75516	5e-05	0.000150527	yes
gene3490	gene3490	CPC735_004970	NW_003315998.1:1092280-1093760	q1	q4	OK	149.328	254.997	0.772002	2.29701	0.0004	0.00102662	yes
gene3491	gene3491	CPC735_004980	NW_003315998.1:1094160-1095752	q1	q2	OK	16.6427	37.5515	1.17398	3.11743	5e-05	0.000150527	yes
gene3491	gene3491	CPC735_004980	NW_003315998.1:1094160-1095752	q2	q3	OK	37.5515	11.0318	-1.76721	-4.27303	5e-05	0.000150527	yes
gene3491	gene3491	CPC735_004980	NW_003315998.1:1094160-1095752	q2	q4	OK	37.5515	16.1443	-1.21785	-3.22868	5e-05	0.000150527	yes
gene3492	gene3492	CPC735_004990	NW_003315998.1:1102513-1104923	q1	q4	OK	23.3184	7.83225	-1.57397	-3.87588	5e-05	0.000150527	yes
gene3492	gene3492	CPC735_004990	NW_003315998.1:1102513-1104923	q2	q4	OK	17.3563	7.83225	-1.14796	-2.84316	0.0001	0.000287262	yes
gene3492	gene3492	CPC735_004990	NW_003315998.1:1102513-1104923	q3	q4	OK	23.1354	7.83225	-1.56261	-3.91682	5e-05	0.000150527	yes
gene3493	gene3493	CPC735_005000	NW_003315998.1:1107544-1109220	q1	q2	OK	34.1672	50.5961	0.566414	1.63702	0.01075	0.0199615	yes
gene3493	gene3493	CPC735_005000	NW_003315998.1:1107544-1109220	q1	q3	OK	34.1672	6.81434	-2.32597	-4.70927	5e-05	0.000150527	yes
gene3493	gene3493	CPC735_005000	NW_003315998.1:1107544-1109220	q1	q4	OK	34.1672	20.6723	-0.724914	-1.90045	0.0024	0.0051848	yes
gene3493	gene3493	CPC735_005000	NW_003315998.1:1107544-1109220	q2	q3	OK	50.5961	6.81434	-2.89238	-5.92012	5e-05	0.000150527	yes
gene3493	gene3493	CPC735_005000	NW_003315998.1:1107544-1109220	q2	q4	OK	50.5961	20.6723	-1.29133	-3.44816	5e-05	0.000150527	yes
gene3493	gene3493	CPC735_005000	NW_003315998.1:1107544-1109220	q3	q4	OK	6.81434	20.6723	1.60105	3.11322	5e-05	0.000150527	yes
gene3494	gene3494	CPC735_005010	NW_003315998.1:1109291-1110255	q1	q2	OK	2503.58	6284.78	1.32787	4.14438	5e-05	0.000150527	yes
gene3494	gene3494	CPC735_005010	NW_003315998.1:1109291-1110255	q1	q3	OK	2503.58	1520.33	-0.71961	-2.5714	0.0019	0.00420076	yes
gene3494	gene3494	CPC735_005010	NW_003315998.1:1109291-1110255	q2	q3	OK	6284.78	1520.33	-2.04748	-6.86363	5e-05	0.000150527	yes
gene3494	gene3494	CPC735_005010	NW_003315998.1:1109291-1110255	q2	q4	OK	6284.78	2127.03	-1.56302	-5.17661	5e-05	0.000150527	yes
gene3495	gene3495	CPC735_005020	NW_003315998.1:1110885-1112893	q1	q3	OK	5.51284	10.4698	0.925365	1.90632	0.0038	0.00784615	yes
gene3495	gene3495	CPC735_005020	NW_003315998.1:1110885-1112893	q2	q3	OK	3.07849	10.4698	1.76594	3.03187	5e-05	0.000150527	yes
gene3495	gene3495	CPC735_005020	NW_003315998.1:1110885-1112893	q3	q4	OK	10.4698	3.27898	-1.67491	-3.15661	0.00015	0.000418224	yes
gene3496	gene3496	CPC735_005030	NW_003315998.1:1115853-1117371	q1	q2	OK	46.2697	19.5297	-1.2444	-3.45974	5e-05	0.000150527	yes
gene3496	gene3496	CPC735_005030	NW_003315998.1:1115853-1117371	q1	q3	OK	46.2697	32.7798	-0.497264	-1.54027	0.02865	0.0477201	yes
gene3496	gene3496	CPC735_005030	NW_003315998.1:1115853-1117371	q2	q3	OK	19.5297	32.7798	0.747138	2.11088	0.00255	0.00547283	yes
gene3496	gene3496	CPC735_005030	NW_003315998.1:1115853-1117371	q2	q4	OK	19.5297	42.9599	1.13732	3.27788	0.00015	0.000418224	yes
gene3497	gene3497	CPC735_005040	NW_003315998.1:1117551-1121728	q1	q2	OK	45.3469	22.7733	-0.99366	-2.82492	5e-05	0.000150527	yes
gene3497	gene3497	CPC735_005040	NW_003315998.1:1117551-1121728	q1	q3	OK	45.3469	21.836	-1.0543	-2.84796	5e-05	0.000150527	yes
gene3497	gene3497	CPC735_005040	NW_003315998.1:1117551-1121728	q2	q4	OK	22.7733	47.2278	1.05229	2.87744	5e-05	0.000150527	yes
gene3497	gene3497	CPC735_005040	NW_003315998.1:1117551-1121728	q3	q4	OK	21.836	47.2278	1.11293	2.90219	5e-05	0.000150527	yes
gene3498	gene3498	CPC735_005050	NW_003315998.1:1122406-1123003	q1	q2	OK	100.657	229.675	1.19015	4.49777	5e-05	0.000150527	yes
gene3498	gene3498	CPC735_005050	NW_003315998.1:1122406-1123003	q1	q3	OK	100.657	299.433	1.57278	7.33449	5e-05	0.000150527	yes
gene3498	gene3498	CPC735_005050	NW_003315998.1:1122406-1123003	q1	q4	OK	100.657	469.53	2.22177	10.1048	5e-05	0.000150527	yes
gene3498	gene3498	CPC735_005050	NW_003315998.1:1122406-1123003	q2	q4	OK	229.675	469.53	1.03162	4.84349	5e-05	0.000150527	yes
gene3498	gene3498	CPC735_005050	NW_003315998.1:1122406-1123003	q3	q4	OK	299.433	469.53	0.648986	4.44356	0.0019	0.00420076	yes
gene3499	gene3499	CPC735_005060	NW_003315998.1:1125735-1129947	q1	q2	OK	376.523	162.022	-1.21655	-3.06986	5e-05	0.000150527	yes
gene3499	gene3499	CPC735_005060	NW_003315998.1:1125735-1129947	q1	q3	OK	376.523	63.9949	-2.55671	-6.62075	5e-05	0.000150527	yes
gene3499	gene3499	CPC735_005060	NW_003315998.1:1125735-1129947	q1	q4	OK	376.523	83.3873	-2.17484	-5.70056	5e-05	0.000150527	yes
gene3499	gene3499	CPC735_005060	NW_003315998.1:1125735-1129947	q2	q3	OK	162.022	63.9949	-1.34016	-3.60138	5e-05	0.000150527	yes
gene3499	gene3499	CPC735_005060	NW_003315998.1:1125735-1129947	q2	q4	OK	162.022	83.3873	-0.958285	-2.60905	5e-05	0.000150527	yes
gene3500	gene3500	CPC735_005070	NW_003315998.1:1135909-1136881	q1	q4	OK	39.6841	23.0052	-0.786601	-1.89082	0.0024	0.0051848	yes
gene3500	gene3500	CPC735_005070	NW_003315998.1:1135909-1136881	q2	q4	OK	49.8377	23.0052	-1.11528	-2.72992	5e-05	0.000150527	yes
gene3500	gene3500	CPC735_005070	NW_003315998.1:1135909-1136881	q3	q4	OK	52.2597	23.0052	-1.18374	-2.67033	5e-05	0.000150527	yes
gene3501	gene3501	CPC735_005080	NW_003315998.1:1139604-1143217	q1	q3	OK	95.1766	50.735	-0.907625	-2.52861	5e-05	0.000150527	yes
gene3501	gene3501	CPC735_005080	NW_003315998.1:1139604-1143217	q2	q3	OK	114.95	50.735	-1.17995	-3.27599	5e-05	0.000150527	yes
gene3501	gene3501	CPC735_005080	NW_003315998.1:1139604-1143217	q2	q4	OK	114.95	75.8756	-0.599294	-1.65142	0.0077	0.014793	yes
gene3501	gene3501	CPC735_005080	NW_003315998.1:1139604-1143217	q3	q4	OK	50.735	75.8756	0.580653	1.64238	0.0073	0.0141012	yes
gene3502	gene3502	CPC735_005090	NW_003315998.1:1146434-1147379	q1	q3	OK	73.9837	107.933	0.544858	1.98228	0.0118	0.0216831	yes
gene3502	gene3502	CPC735_005090	NW_003315998.1:1146434-1147379	q2	q3	OK	55.6047	107.933	0.95686	3.32121	5e-05	0.000150527	yes
gene3502	gene3502	CPC735_005090	NW_003315998.1:1146434-1147379	q2	q4	OK	55.6047	87.417	0.652708	2.1545	0.0038	0.00784615	yes
gene3503	gene3503	CPC735_005100	NW_003315998.1:1150530-1151517	q1	q2	OK	23.8588	111.226	2.2209	5.82823	5e-05	0.000150527	yes
gene3503	gene3503	CPC735_005100	NW_003315998.1:1150530-1151517	q1	q3	OK	23.8588	72.303	1.59953	3.9797	5e-05	0.000150527	yes
gene3503	gene3503	CPC735_005100	NW_003315998.1:1150530-1151517	q1	q4	OK	23.8588	73.49	1.62303	4.21465	5e-05	0.000150527	yes
gene3503	gene3503	CPC735_005100	NW_003315998.1:1150530-1151517	q2	q3	OK	111.226	72.303	-0.621363	-1.90895	0.00595	0.011717	yes
gene3503	gene3503	CPC735_005100	NW_003315998.1:1150530-1151517	q2	q4	OK	111.226	73.49	-0.597871	-1.96362	0.0075	0.0144464	yes
gene3504	gene3504	CPC735_005110	NW_003315998.1:1151558-1152643	q1	q2	OK	1932.46	11992.7	2.63364	7.70655	5e-05	0.000150527	yes
gene3504	gene3504	CPC735_005110	NW_003315998.1:1151558-1152643	q1	q3	OK	1932.46	74.3065	-4.70081	-12.9886	5e-05	0.000150527	yes
gene3504	gene3504	CPC735_005110	NW_003315998.1:1151558-1152643	q1	q4	OK	1932.46	4892.99	1.34027	3.35478	5e-05	0.000150527	yes
gene3504	gene3504	CPC735_005110	NW_003315998.1:1151558-1152643	q2	q3	OK	11992.7	74.3065	-7.33445	-23.9444	5e-05	0.000150527	yes
gene3504	gene3504	CPC735_005110	NW_003315998.1:1151558-1152643	q2	q4	OK	11992.7	4892.99	-1.29336	-3.69606	5e-05	0.000150527	yes
gene3504	gene3504	CPC735_005110	NW_003315998.1:1151558-1152643	q3	q4	OK	74.3065	4892.99	6.04108	16.3422	5e-05	0.000150527	yes
gene3505	gene3505	CPC735_005120	NW_003315998.1:1152981-1155615	q1	q3	OK	19.7145	8.27801	-1.2519	-3.05684	5e-05	0.000150527	yes
gene3505	gene3505	CPC735_005120	NW_003315998.1:1152981-1155615	q2	q3	OK	20.234	8.27801	-1.28942	-3.11404	5e-05	0.000150527	yes
gene3505	gene3505	CPC735_005120	NW_003315998.1:1152981-1155615	q3	q4	OK	8.27801	20.7714	1.32724	3.27505	5e-05	0.000150527	yes
gene3506	gene3506	CPC735_005130	NW_003315998.1:1155752-1158460	q1	q4	OK	30.934	45.0884	0.543565	1.61619	0.00885	0.016776	yes
gene3506	gene3506	CPC735_005130	NW_003315998.1:1155752-1158460	q2	q3	OK	37.5839	25.9712	-0.533206	-1.51811	0.0125	0.0228177	yes
gene3506	gene3506	CPC735_005130	NW_003315998.1:1155752-1158460	q3	q4	OK	25.9712	45.0884	0.795846	2.33382	0.00025	0.000668257	yes
gene3507	gene3507	CPC735_005140	NW_003315998.1:1158622-1160421	q1	q3	OK	304.628	34.2245	-3.15395	-8.82625	5e-05	0.000150527	yes
gene3507	gene3507	CPC735_005140	NW_003315998.1:1158622-1160421	q1	q4	OK	304.628	123.017	-1.30819	-3.68961	5e-05	0.000150527	yes
gene3507	gene3507	CPC735_005140	NW_003315998.1:1158622-1160421	q2	q3	OK	259.296	34.2245	-2.9215	-8.16997	5e-05	0.000150527	yes
gene3507	gene3507	CPC735_005140	NW_003315998.1:1158622-1160421	q2	q4	OK	259.296	123.017	-1.07574	-3.03184	5e-05	0.000150527	yes
gene3507	gene3507	CPC735_005140	NW_003315998.1:1158622-1160421	q3	q4	OK	34.2245	123.017	1.84575	5.33976	5e-05	0.000150527	yes
gene3508	gene3508	CPC735_005150	NW_003315998.1:1160831-1163051	q1	q2	OK	38.9897	27.8806	-0.483829	-1.40411	0.02725	0.0456926	yes
gene3508	gene3508	CPC735_005150	NW_003315998.1:1160831-1163051	q1	q3	OK	38.9897	25.3852	-0.619105	-1.76322	0.0034	0.0071058	yes
gene3508	gene3508	CPC735_005150	NW_003315998.1:1160831-1163051	q3	q4	OK	25.3852	37.3784	0.558218	1.56863	0.009	0.0170235	yes
gene3509	gene3509	CPC735_005160	NW_003315998.1:1164903-1166494	q1	q2	OK	44.0617	69.4152	0.655727	1.94989	0.0019	0.00420076	yes
gene3509	gene3509	CPC735_005160	NW_003315998.1:1164903-1166494	q1	q4	OK	44.0617	98.4274	1.15954	3.50124	5e-05	0.000150527	yes
gene3509	gene3509	CPC735_005160	NW_003315998.1:1164903-1166494	q2	q4	OK	69.4152	98.4274	0.503808	1.54965	0.0156	0.0277871	yes
gene3509	gene3509	CPC735_005160	NW_003315998.1:1164903-1166494	q3	q4	OK	53.572	98.4274	0.87758	2.68545	5e-05	0.000150527	yes
gene3510	gene3510	CPC735_005170	NW_003315998.1:1167246-1168005	q1	q2	OK	70.0283	134.762	0.9444	3.15058	5e-05	0.000150527	yes
gene3510	gene3510	CPC735_005170	NW_003315998.1:1167246-1168005	q1	q3	OK	70.0283	138.484	0.983714	3.37319	5e-05	0.000150527	yes
gene3510	gene3510	CPC735_005170	NW_003315998.1:1167246-1168005	q1	q4	OK	70.0283	180.88	1.36902	4.80559	5e-05	0.000150527	yes
gene3511	gene3511	CPC735_005180	NW_003315998.1:1168413-1172992	q1	q2	OK	24.7912	11.4773	-1.11105	-3.05317	5e-05	0.000150527	yes
gene3511	gene3511	CPC735_005180	NW_003315998.1:1168413-1172992	q1	q4	OK	24.7912	13.9808	-0.826376	-2.32309	5e-05	0.000150527	yes
gene3511	gene3511	CPC735_005180	NW_003315998.1:1168413-1172992	q2	q3	OK	11.4773	18.7575	0.708691	1.91697	0.0014	0.00318738	yes
gene3512	gene3512	CPC735_005190	NW_003315998.1:1176070-1180041	q1	q2	OK	5.35026	16.0398	1.58398	3.66752	5e-05	0.000150527	yes
gene3512	gene3512	CPC735_005190	NW_003315998.1:1176070-1180041	q1	q4	OK	5.35026	9.57421	0.839544	1.88809	0.0023	0.00498903	yes
gene3512	gene3512	CPC735_005190	NW_003315998.1:1176070-1180041	q2	q3	OK	16.0398	5.92786	-1.43607	-3.40962	5e-05	0.000150527	yes
gene3512	gene3512	CPC735_005190	NW_003315998.1:1176070-1180041	q2	q4	OK	16.0398	9.57421	-0.744432	-1.93715	0.0023	0.00498903	yes
gene3512	gene3512	CPC735_005190	NW_003315998.1:1176070-1180041	q3	q4	OK	5.92786	9.57421	0.691642	1.59271	0.01005	0.0188021	yes
gene3513	gene3513	CPC735_005200	NW_003315998.1:1181563-1185548	q1	q2	OK	39.9236	18.5716	-1.10414	-3.00385	5e-05	0.000150527	yes
gene3513	gene3513	CPC735_005200	NW_003315998.1:1181563-1185548	q1	q3	OK	39.9236	25.6985	-0.635558	-1.83144	0.0026	0.00557132	yes
gene3513	gene3513	CPC735_005200	NW_003315998.1:1181563-1185548	q1	q4	OK	39.9236	12.3704	-1.69035	-4.72879	5e-05	0.000150527	yes
gene3513	gene3513	CPC735_005200	NW_003315998.1:1181563-1185548	q2	q4	OK	18.5716	12.3704	-0.586204	-1.55794	0.01235	0.0225812	yes
gene3513	gene3513	CPC735_005200	NW_003315998.1:1181563-1185548	q3	q4	OK	25.6985	12.3704	-1.05479	-2.96104	5e-05	0.000150527	yes
gene3514	gene3514	CPC735_005210	NW_003315998.1:1185718-1187022	q1	q2	OK	108.375	273.585	1.33596	3.90614	5e-05	0.000150527	yes
gene3514	gene3514	CPC735_005210	NW_003315998.1:1185718-1187022	q1	q4	OK	108.375	51.7902	-1.06528	-3.34524	5e-05	0.000150527	yes
gene3514	gene3514	CPC735_005210	NW_003315998.1:1185718-1187022	q2	q3	OK	273.585	83.8393	-1.70629	-4.77578	5e-05	0.000150527	yes
gene3514	gene3514	CPC735_005210	NW_003315998.1:1185718-1187022	q2	q4	OK	273.585	51.7902	-2.40124	-6.73014	5e-05	0.000150527	yes
gene3514	gene3514	CPC735_005210	NW_003315998.1:1185718-1187022	q3	q4	OK	83.8393	51.7902	-0.694946	-2.07579	0.0014	0.00318738	yes
gene3515	gene3515	CPC735_005220	NW_003315998.1:1187072-1190665	q1	q2	OK	53.0791	25.6051	-1.05171	-3.035	5e-05	0.000150527	yes
gene3515	gene3515	CPC735_005220	NW_003315998.1:1187072-1190665	q1	q3	OK	53.0791	28.0306	-0.921144	-2.55238	5e-05	0.000150527	yes
gene3515	gene3515	CPC735_005220	NW_003315998.1:1187072-1190665	q1	q4	OK	53.0791	17.6351	-1.58969	-4.36457	5e-05	0.000150527	yes
gene3515	gene3515	CPC735_005220	NW_003315998.1:1187072-1190665	q2	q4	OK	25.6051	17.6351	-0.537979	-1.4728	0.0112	0.0206883	yes
gene3515	gene3515	CPC735_005220	NW_003315998.1:1187072-1190665	q3	q4	OK	28.0306	17.6351	-0.668548	-1.76429	0.0021	0.00459267	yes
gene3516	gene3516	CPC735_005230	NW_003315998.1:1192160-1193015	q1	q2	OK	8.34988	21.8941	1.39071	2.70992	0.00095	0.0022465	yes
gene3516	gene3516	CPC735_005230	NW_003315998.1:1192160-1193015	q1	q4	OK	8.34988	26.0084	1.63915	3.29174	0.00015	0.000418224	yes
gene3516	gene3516	CPC735_005230	NW_003315998.1:1192160-1193015	q2	q3	OK	21.8941	13.1039	-0.740541	-1.64327	0.02595	0.0437344	yes
gene3516	gene3516	CPC735_005230	NW_003315998.1:1192160-1193015	q3	q4	OK	13.1039	26.0084	0.988978	2.28284	0.0029	0.00614799	yes
gene3517	gene3517	CPC735_005240	NW_003315998.1:1194406-1195675	q1	q2	OK	52.4912	183.454	1.80527	5.4912	5e-05	0.000150527	yes
gene3517	gene3517	CPC735_005240	NW_003315998.1:1194406-1195675	q1	q3	OK	52.4912	25.5141	-1.04078	-2.70204	0.0002	0.000544585	yes
gene3517	gene3517	CPC735_005240	NW_003315998.1:1194406-1195675	q1	q4	OK	52.4912	155.095	1.56301	4.782	5e-05	0.000150527	yes
gene3517	gene3517	CPC735_005240	NW_003315998.1:1194406-1195675	q2	q3	OK	183.454	25.5141	-2.84605	-7.75018	5e-05	0.000150527	yes
gene3517	gene3517	CPC735_005240	NW_003315998.1:1194406-1195675	q3	q4	OK	25.5141	155.095	2.60379	7.12352	5e-05	0.000150527	yes
gene3518	gene3518	CPC735_005250	NW_003315998.1:1195963-1198295	q1	q2	OK	655.867	1022.93	0.641227	1.55243	0.01075	0.0199615	yes
gene3518	gene3518	CPC735_005250	NW_003315998.1:1195963-1198295	q1	q3	OK	655.867	49.2319	-3.73574	-9.6351	5e-05	0.000150527	yes
gene3518	gene3518	CPC735_005250	NW_003315998.1:1195963-1198295	q2	q3	OK	1022.93	49.2319	-4.37697	-11.2584	5e-05	0.000150527	yes
gene3518	gene3518	CPC735_005250	NW_003315998.1:1195963-1198295	q3	q4	OK	49.2319	861.722	4.12956	10.4165	5e-05	0.000150527	yes
gene3519	gene3519	CPC735_005260	NW_003315998.1:1199544-1204324	q1	q2	OK	34.9767	17.8383	-0.971417	-2.74164	5e-05	0.000150527	yes
gene3519	gene3519	CPC735_005260	NW_003315998.1:1199544-1204324	q2	q3	OK	17.8383	29.6442	0.732773	2.0912	0.0005	0.00125694	yes
gene3519	gene3519	CPC735_005260	NW_003315998.1:1199544-1204324	q2	q4	OK	17.8383	28.8291	0.692551	2.02065	0.0009	0.00214104	yes
gene3520	gene3520	CPC735_005270	NW_003315998.1:1204840-1207375	q1	q4	OK	30.7654	43.8907	0.512605	1.52168	0.016	0.0284237	yes
gene3521	gene3521	CPC735_005280	NW_003315998.1:1208262-1210079	q1	q2	OK	326.699	69.7234	-2.22825	-6.15599	5e-05	0.000150527	yes
gene3521	gene3521	CPC735_005280	NW_003315998.1:1208262-1210079	q1	q4	OK	326.699	62.6316	-2.383	-6.97858	5e-05	0.000150527	yes
gene3521	gene3521	CPC735_005280	NW_003315998.1:1208262-1210079	q2	q3	OK	69.7234	322.606	2.21006	6.7276	5e-05	0.000150527	yes
gene3521	gene3521	CPC735_005280	NW_003315998.1:1208262-1210079	q3	q4	OK	322.606	62.6316	-2.36481	-7.73366	5e-05	0.000150527	yes
gene3524	gene3524	CPC735_005310	NW_003315998.1:1213987-1214972	q1	q2	OK	52.4054	111.035	1.08323	3.22564	5e-05	0.000150527	yes
gene3524	gene3524	CPC735_005310	NW_003315998.1:1213987-1214972	q1	q3	OK	52.4054	169.211	1.69104	4.61134	5e-05	0.000150527	yes
gene3524	gene3524	CPC735_005310	NW_003315998.1:1213987-1214972	q1	q4	OK	52.4054	74.1313	0.500367	1.42801	0.027	0.0453113	yes
gene3524	gene3524	CPC735_005310	NW_003315998.1:1213987-1214972	q2	q3	OK	111.035	169.211	0.607807	1.68723	0.0057	0.0112776	yes
gene3524	gene3524	CPC735_005310	NW_003315998.1:1213987-1214972	q2	q4	OK	111.035	74.1313	-0.582864	-1.69628	0.0074	0.014274	yes
gene3524	gene3524	CPC735_005310	NW_003315998.1:1213987-1214972	q3	q4	OK	169.211	74.1313	-1.19067	-3.18477	5e-05	0.000150527	yes
gene3525	gene3525	CPC735_005320	NW_003315998.1:1215257-1217681	q1	q2	OK	29.1579	51.4331	0.818807	2.42038	5e-05	0.000150527	yes
gene3525	gene3525	CPC735_005320	NW_003315998.1:1215257-1217681	q1	q3	OK	29.1579	51.3688	0.817003	2.39284	5e-05	0.000150527	yes
gene3525	gene3525	CPC735_005320	NW_003315998.1:1215257-1217681	q2	q4	OK	51.4331	37.1107	-0.470861	-1.40989	0.0239	0.0406332	yes
gene3525	gene3525	CPC735_005320	NW_003315998.1:1215257-1217681	q3	q4	OK	51.3688	37.1107	-0.469057	-1.39124	0.02345	0.0399522	yes
gene3526	gene3526	CPC735_005330	NW_003315998.1:1219675-1220821	q1	q3	OK	26.7068	17.0207	-0.649912	-1.59941	0.0249	0.0421542	yes
gene3526	gene3526	CPC735_005330	NW_003315998.1:1219675-1220821	q3	q4	OK	17.0207	26.4666	0.636881	1.58436	0.02645	0.0444789	yes
gene3527	gene3527	CPC735_005340	NW_003315998.1:1221829-1224479	q1	q2	OK	958.345	2312.22	1.27066	3.02715	5e-05	0.000150527	yes
gene3527	gene3527	CPC735_005340	NW_003315998.1:1221829-1224479	q1	q3	OK	958.345	517.787	-0.888187	-2.13734	0.0004	0.00102662	yes
gene3527	gene3527	CPC735_005340	NW_003315998.1:1221829-1224479	q2	q3	OK	2312.22	517.787	-2.15884	-5.05109	5e-05	0.000150527	yes
gene3527	gene3527	CPC735_005340	NW_003315998.1:1221829-1224479	q2	q4	OK	2312.22	1297.23	-0.833838	-1.93756	0.0016	0.00359442	yes
gene3527	gene3527	CPC735_005340	NW_003315998.1:1221829-1224479	q3	q4	OK	517.787	1297.23	1.32501	3.10844	5e-05	0.000150527	yes
gene3528	gene3528	CPC735_005350	NW_003315998.1:1226383-1229925	q1	q2	OK	17.429	24.8784	0.513405	1.44853	0.01795	0.0314989	yes
gene3528	gene3528	CPC735_005350	NW_003315998.1:1226383-1229925	q1	q3	OK	17.429	27.5688	0.661544	1.86282	0.0023	0.00498903	yes
gene3528	gene3528	CPC735_005350	NW_003315998.1:1226383-1229925	q2	q4	OK	24.8784	14.3201	-0.796851	-2.21097	0.0004	0.00102662	yes
gene3528	gene3528	CPC735_005350	NW_003315998.1:1226383-1229925	q3	q4	OK	27.5688	14.3201	-0.94499	-2.61702	5e-05	0.000150527	yes
gene3529	gene3529	CPC735_005360	NW_003315998.1:1230256-1232800	q1	q2	OK	120.781	41.677	-1.53506	-4.28291	5e-05	0.000150527	yes
gene3529	gene3529	CPC735_005360	NW_003315998.1:1230256-1232800	q1	q4	OK	120.781	42.5035	-1.50673	-4.20737	5e-05	0.000150527	yes
gene3529	gene3529	CPC735_005360	NW_003315998.1:1230256-1232800	q2	q3	OK	41.677	109.52	1.39388	3.82295	5e-05	0.000150527	yes
gene3529	gene3529	CPC735_005360	NW_003315998.1:1230256-1232800	q3	q4	OK	109.52	42.5035	-1.36554	-3.74827	5e-05	0.000150527	yes
gene3530	gene3530	CPC735_005370	NW_003315998.1:1233313-1234515	q1	q2	OK	25.5836	14.9614	-0.773975	-1.8908	0.00775	0.0148788	yes
gene3530	gene3530	CPC735_005370	NW_003315998.1:1233313-1234515	q2	q3	OK	14.9614	34.147	1.19051	3.16634	0.0001	0.000287262	yes
gene3530	gene3530	CPC735_005370	NW_003315998.1:1233313-1234515	q3	q4	OK	34.147	17.0421	-1.00266	-2.90578	0.0006	0.00148391	yes
gene3532	gene3532	CPC735_005390	NW_003315998.1:1238093-1239791	q1	q2	OK	37.4731	25.6172	-0.548738	-1.51909	0.0137	0.0247374	yes
gene3532	gene3532	CPC735_005390	NW_003315998.1:1238093-1239791	q1	q4	OK	37.4731	72.6273	0.954659	2.77629	5e-05	0.000150527	yes
gene3532	gene3532	CPC735_005390	NW_003315998.1:1238093-1239791	q2	q4	OK	25.6172	72.6273	1.5034	4.21877	5e-05	0.000150527	yes
gene3532	gene3532	CPC735_005390	NW_003315998.1:1238093-1239791	q3	q4	OK	33.8616	72.6273	1.10086	3.08468	5e-05	0.000150527	yes
gene3533	gene3533	CPC735_005400	NW_003315998.1:1240355-1242787	q1	q2	OK	53.6758	34.2934	-0.64634	-1.91631	0.00345	0.00720027	yes
gene3533	gene3533	CPC735_005400	NW_003315998.1:1240355-1242787	q1	q3	OK	53.6758	29.959	-0.841282	-2.42159	0.00015	0.000418224	yes
gene3533	gene3533	CPC735_005400	NW_003315998.1:1240355-1242787	q1	q4	OK	53.6758	37.8124	-0.505412	-1.505	0.01925	0.0335392	yes
gene3534	gene3534	CPC735_005410	NW_003315998.1:1243962-1246252	q1	q2	OK	263.803	160.378	-0.717988	-1.90967	0.0021	0.00459267	yes
gene3534	gene3534	CPC735_005410	NW_003315998.1:1243962-1246252	q1	q3	OK	263.803	104.048	-1.34221	-3.59302	5e-05	0.000150527	yes
gene3534	gene3534	CPC735_005410	NW_003315998.1:1243962-1246252	q1	q4	OK	263.803	117.664	-1.16479	-3.10462	5e-05	0.000150527	yes
gene3534	gene3534	CPC735_005410	NW_003315998.1:1243962-1246252	q2	q3	OK	160.378	104.048	-0.624227	-1.68765	0.00505	0.010114	yes
gene3535	gene3535	CPC735_005420	NW_003315998.1:1246595-1247765	q1	q2	OK	150.719	103.463	-0.542754	-1.79859	0.00805	0.0153943	yes
gene3535	gene3535	CPC735_005420	NW_003315998.1:1246595-1247765	q1	q3	OK	150.719	215.145	0.513447	1.66603	0.0159	0.0282747	yes
gene3535	gene3535	CPC735_005420	NW_003315998.1:1246595-1247765	q1	q4	OK	150.719	243.737	0.693461	2.26707	0.00125	0.00287612	yes
gene3535	gene3535	CPC735_005420	NW_003315998.1:1246595-1247765	q2	q3	OK	103.463	215.145	1.0562	3.41407	5e-05	0.000150527	yes
gene3535	gene3535	CPC735_005420	NW_003315998.1:1246595-1247765	q2	q4	OK	103.463	243.737	1.23622	4.02578	5e-05	0.000150527	yes
gene3536	gene3536	CPC735_005430	NW_003315998.1:1248088-1250336	q1	q2	OK	1.62835	9.56327	2.55409	3.70461	5e-05	0.000150527	yes
gene3536	gene3536	CPC735_005430	NW_003315998.1:1248088-1250336	q1	q4	OK	1.62835	6.25724	1.94211	2.73483	0.00075	0.00181671	yes
gene3536	gene3536	CPC735_005430	NW_003315998.1:1248088-1250336	q2	q3	OK	9.56327	2.97009	-1.687	-2.85566	5e-05	0.000150527	yes
gene3536	gene3536	CPC735_005430	NW_003315998.1:1248088-1250336	q3	q4	OK	2.97009	6.25724	1.07502	1.74859	0.0053	0.0105608	yes
gene3537	gene3537	CPC735_005440	NW_003315998.1:1253159-1256960	q1	q3	OK	12.6417	18.4338	0.544169	1.45031	0.01475	0.0264187	yes
gene3537	gene3537	CPC735_005440	NW_003315998.1:1253159-1256960	q2	q3	OK	10.941	18.4338	0.752608	1.97472	0.00055	0.00136993	yes
gene3537	gene3537	CPC735_005440	NW_003315998.1:1253159-1256960	q3	q4	OK	18.4338	9.50535	-0.955543	-2.43677	5e-05	0.000150527	yes
gene3538	gene3538	CPC735_005450	NW_003315998.1:1257101-1262072	q1	q2	OK	162.48	54.9997	-1.56276	-4.01171	5e-05	0.000150527	yes
gene3538	gene3538	CPC735_005450	NW_003315998.1:1257101-1262072	q1	q3	OK	162.48	27.6789	-2.5534	-6.40943	5e-05	0.000150527	yes
gene3538	gene3538	CPC735_005450	NW_003315998.1:1257101-1262072	q1	q4	OK	162.48	99.2552	-0.711044	-1.76979	0.0035	0.00729266	yes
gene3538	gene3538	CPC735_005450	NW_003315998.1:1257101-1262072	q2	q3	OK	54.9997	27.6789	-0.990639	-2.5613	5e-05	0.000150527	yes
gene3538	gene3538	CPC735_005450	NW_003315998.1:1257101-1262072	q2	q4	OK	54.9997	99.2552	0.851718	2.18245	0.0003	0.000790541	yes
gene3538	gene3538	CPC735_005450	NW_003315998.1:1257101-1262072	q3	q4	OK	27.6789	99.2552	1.84236	4.61658	5e-05	0.000150527	yes
gene3539	gene3539	CPC735_005460	NW_003315998.1:1263715-1265899	q1	q2	OK	22.8558	38.2518	0.742968	2.0989	0.00075	0.00181671	yes
gene3539	gene3539	CPC735_005460	NW_003315998.1:1263715-1265899	q1	q4	OK	22.8558	41.9119	0.8748	2.4476	5e-05	0.000150527	yes
gene3539	gene3539	CPC735_005460	NW_003315998.1:1263715-1265899	q3	q4	OK	29.2013	41.9119	0.521325	1.43777	0.0158	0.0281124	yes
gene3540	gene3540	CPC735_005470	NW_003315998.1:1266283-1268099	q1	q3	OK	89.9987	38.1995	-1.23635	-3.32509	5e-05	0.000150527	yes
gene3540	gene3540	CPC735_005470	NW_003315998.1:1266283-1268099	q1	q4	OK	89.9987	130.919	0.540699	1.45489	0.01595	0.0283517	yes
gene3540	gene3540	CPC735_005470	NW_003315998.1:1266283-1268099	q2	q3	OK	110.929	38.1995	-1.53801	-4.13316	5e-05	0.000150527	yes
gene3540	gene3540	CPC735_005470	NW_003315998.1:1266283-1268099	q3	q4	OK	38.1995	130.919	1.77705	4.42154	5e-05	0.000150527	yes
gene3542	gene3542	CPC735_005490	NW_003315998.1:1280063-1284807	q1	q2	OK	38.2703	131.608	1.78195	3.88594	5e-05	0.000150527	yes
gene3542	gene3542	CPC735_005490	NW_003315998.1:1280063-1284807	q1	q3	OK	38.2703	8.93584	-2.09855	-3.60706	5e-05	0.000150527	yes
gene3542	gene3542	CPC735_005490	NW_003315998.1:1280063-1284807	q1	q4	OK	38.2703	80.2811	1.06884	1.9974	0.0028	0.00595673	yes
gene3542	gene3542	CPC735_005490	NW_003315998.1:1280063-1284807	q2	q3	OK	131.608	8.93584	-3.8805	-7.12064	5e-05	0.000150527	yes
gene3542	gene3542	CPC735_005490	NW_003315998.1:1280063-1284807	q3	q4	OK	8.93584	80.2811	3.16739	5.18581	5e-05	0.000150527	yes
gene3543	gene3543	CPC735_005500	NW_003315998.1:1280063-1284807	q1	q3	OK	22.6826	6.68689	-1.76218	-3.40259	5e-05	0.000150527	yes
gene3543	gene3543	CPC735_005500	NW_003315998.1:1280063-1284807	q1	q4	OK	22.6826	48.7918	1.10505	2.18695	0.00015	0.000418224	yes
gene3543	gene3543	CPC735_005500	NW_003315998.1:1280063-1284807	q2	q3	OK	22.8043	6.68689	-1.7699	-2.73928	5e-05	0.000150527	yes
gene3543	gene3543	CPC735_005500	NW_003315998.1:1280063-1284807	q2	q4	OK	22.8043	48.7918	1.09733	1.72519	0.0046	0.00930274	yes
gene3543	gene3543	CPC735_005500	NW_003315998.1:1280063-1284807	q3	q4	OK	6.68689	48.7918	2.86723	5.20398	5e-05	0.000150527	yes
gene3545	gene3545	CPC735_005520	NW_003315998.1:1286552-1287872	q1	q2	OK	22.0117	41.9859	0.931632	2.52735	0.0001	0.000287262	yes
gene3545	gene3545	CPC735_005520	NW_003315998.1:1286552-1287872	q1	q3	OK	22.0117	36.4662	0.728288	2.00425	0.00335	0.00701351	yes
gene3545	gene3545	CPC735_005520	NW_003315998.1:1286552-1287872	q1	q4	OK	22.0117	53.0368	1.26872	3.59407	5e-05	0.000150527	yes
gene3545	gene3545	CPC735_005520	NW_003315998.1:1286552-1287872	q3	q4	OK	36.4662	53.0368	0.540432	1.64299	0.0156	0.0277871	yes
gene3546	gene3546	CPC735_005530	NW_003315998.1:1288796-1289944	q1	q2	OK	21.9518	67.7084	1.62499	4.3448	5e-05	0.000150527	yes
gene3546	gene3546	CPC735_005530	NW_003315998.1:1288796-1289944	q1	q3	OK	21.9518	72.642	1.72646	4.67683	5e-05	0.000150527	yes
gene3546	gene3546	CPC735_005530	NW_003315998.1:1288796-1289944	q1	q4	OK	21.9518	73.8943	1.75112	4.76559	5e-05	0.000150527	yes
gene3547	gene3547	CPC735_005540	NW_003315998.1:1290126-1290856	q1	q2	OK	51.4596	154.666	1.58765	5.06884	5e-05	0.000150527	yes
gene3547	gene3547	CPC735_005540	NW_003315998.1:1290126-1290856	q1	q3	OK	51.4596	161.001	1.64556	4.87872	5e-05	0.000150527	yes
gene3547	gene3547	CPC735_005540	NW_003315998.1:1290126-1290856	q1	q4	OK	51.4596	152.063	1.56315	4.69172	5e-05	0.000150527	yes
gene3548	gene3548	CPC735_005550	NW_003315998.1:1291205-1295872	q1	q2	OK	56.6852	12.9848	-2.12614	-5.6982	5e-05	0.000150527	yes
gene3548	gene3548	CPC735_005550	NW_003315998.1:1291205-1295872	q1	q3	OK	56.6852	29.2324	-0.955401	-2.63369	5e-05	0.000150527	yes
gene3548	gene3548	CPC735_005550	NW_003315998.1:1291205-1295872	q1	q4	OK	56.6852	36.9781	-0.6163	-1.58892	0.00805	0.0153943	yes
gene3548	gene3548	CPC735_005550	NW_003315998.1:1291205-1295872	q2	q3	OK	12.9848	29.2324	1.17074	3.18897	5e-05	0.000150527	yes
gene3548	gene3548	CPC735_005550	NW_003315998.1:1291205-1295872	q2	q4	OK	12.9848	36.9781	1.50984	3.85207	5e-05	0.000150527	yes
gene3549	gene3549	CPC735_005560	NW_003315998.1:1300465-1303565	q1	q2	OK	10.8093	19.3504	0.840091	2.08358	0.0007	0.00170592	yes
gene3549	gene3549	CPC735_005560	NW_003315998.1:1300465-1303565	q1	q3	OK	10.8093	19.8769	0.878821	2.24641	0.0001	0.000287262	yes
gene3550	gene3550	CPC735_005570	NW_003315998.1:1303943-1305373	q1	q2	OK	4.2131	15.0473	1.83655	2.99669	0.0001	0.000287262	yes
gene3550	gene3550	CPC735_005570	NW_003315998.1:1303943-1305373	q2	q3	OK	15.0473	4.10151	-1.87528	-3.04757	0.00015	0.000418224	yes
gene3550	gene3550	CPC735_005570	NW_003315998.1:1303943-1305373	q2	q4	OK	15.0473	5.54892	-1.43923	-2.62909	0.00065	0.00159583	yes
gene3551	gene3551	CPC735_005580	NW_003315998.1:1306307-1307889	q1	q2	OK	149.802	81.1228	-0.884873	-2.85284	5e-05	0.000150527	yes
gene3551	gene3551	CPC735_005580	NW_003315998.1:1306307-1307889	q2	q3	OK	81.1228	142.673	0.814533	2.66509	0.00015	0.000418224	yes
gene3551	gene3551	CPC735_005580	NW_003315998.1:1306307-1307889	q2	q4	OK	81.1228	128.101	0.659099	2.16381	0.002	0.00439479	yes
gene3552	gene3552	CPC735_005590	NW_003315998.1:1311442-1313775	q1	q2	OK	4.0855	8.09598	0.986692	1.93035	0.0032	0.0067273	yes
gene3552	gene3552	CPC735_005590	NW_003315998.1:1311442-1313775	q1	q3	OK	4.0855	40.6631	3.31513	7.20443	5e-05	0.000150527	yes
gene3552	gene3552	CPC735_005590	NW_003315998.1:1311442-1313775	q1	q4	OK	4.0855	11.1894	1.45354	2.97464	0.0001	0.000287262	yes
gene3552	gene3552	CPC735_005590	NW_003315998.1:1311442-1313775	q2	q3	OK	8.09598	40.6631	2.32844	5.89243	5e-05	0.000150527	yes
gene3552	gene3552	CPC735_005590	NW_003315998.1:1311442-1313775	q3	q4	OK	40.6631	11.1894	-1.86159	-5.09208	5e-05	0.000150527	yes
gene3553	gene3553	CPC735_005600	NW_003315998.1:1316332-1319094	q1	q2	OK	1.41894	14.9985	3.40193	4.84103	5e-05	0.000150527	yes
gene3553	gene3553	CPC735_005600	NW_003315998.1:1316332-1319094	q2	q3	OK	14.9985	1.51681	-3.3057	-5.10227	5e-05	0.000150527	yes
gene3553	gene3553	CPC735_005600	NW_003315998.1:1316332-1319094	q2	q4	OK	14.9985	1.86679	-3.00619	-5.11779	5e-05	0.000150527	yes
gene3554	gene3554	CPC735_005610	NW_003315998.1:1322448-1324735	q1	q2	OK	40.7648	24.4328	-0.738505	-2.04787	0.0006	0.00148391	yes
gene3554	gene3554	CPC735_005610	NW_003315998.1:1322448-1324735	q2	q3	OK	24.4328	41.0153	0.747344	2.05175	0.0009	0.00214104	yes
gene3555	gene3555	CPC735_005620	NW_003315998.1:1325593-1328150	q1	q3	OK	14.8922	29.8518	1.00326	2.60221	5e-05	0.000150527	yes
gene3555	gene3555	CPC735_005620	NW_003315998.1:1325593-1328150	q1	q4	OK	14.8922	32.0305	1.10489	2.92528	5e-05	0.000150527	yes
gene3555	gene3555	CPC735_005620	NW_003315998.1:1325593-1328150	q2	q3	OK	17.8235	29.8518	0.744039	1.96353	0.001	0.00235559	yes
gene3555	gene3555	CPC735_005620	NW_003315998.1:1325593-1328150	q2	q4	OK	17.8235	32.0305	0.845669	2.27973	0.00015	0.000418224	yes
gene3556	gene3556	CPC735_005630	NW_003315998.1:1328791-1332331	q1	q2	OK	58.978	19.4654	-1.59926	-4.23589	5e-05	0.000150527	yes
gene3556	gene3556	CPC735_005630	NW_003315998.1:1328791-1332331	q1	q3	OK	58.978	16.6797	-1.82208	-4.74578	5e-05	0.000150527	yes
gene3556	gene3556	CPC735_005630	NW_003315998.1:1328791-1332331	q1	q4	OK	58.978	21.6324	-1.44698	-3.83787	5e-05	0.000150527	yes
gene3557	gene3557	CPC735_005640	NW_003315998.1:1333761-1337781	q1	q2	OK	44.6759	21.9233	-1.02703	-2.94225	5e-05	0.000150527	yes
gene3557	gene3557	CPC735_005640	NW_003315998.1:1333761-1337781	q1	q3	OK	44.6759	96.363	1.10898	2.95463	5e-05	0.000150527	yes
gene3557	gene3557	CPC735_005640	NW_003315998.1:1333761-1337781	q1	q4	OK	44.6759	27.1879	-0.716534	-2.05059	0.00085	0.00203477	yes
gene3557	gene3557	CPC735_005640	NW_003315998.1:1333761-1337781	q2	q3	OK	21.9233	96.363	2.13601	5.64783	5e-05	0.000150527	yes
gene3557	gene3557	CPC735_005640	NW_003315998.1:1333761-1337781	q3	q4	OK	96.363	27.1879	-1.82551	-4.82256	5e-05	0.000150527	yes
gene3558	gene3558	CPC735_005650	NW_003315998.1:1339894-1343933	q1	q2	OK	86.1385	16.1005	-2.41955	-6.34047	5e-05	0.000150527	yes
gene3558	gene3558	CPC735_005650	NW_003315998.1:1339894-1343933	q1	q3	OK	86.1385	40.1344	-1.10182	-3.00976	5e-05	0.000150527	yes
gene3558	gene3558	CPC735_005650	NW_003315998.1:1339894-1343933	q1	q4	OK	86.1385	34.695	-1.31193	-3.65449	5e-05	0.000150527	yes
gene3558	gene3558	CPC735_005650	NW_003315998.1:1339894-1343933	q2	q3	OK	16.1005	40.1344	1.31774	3.65112	5e-05	0.000150527	yes
gene3558	gene3558	CPC735_005650	NW_003315998.1:1339894-1343933	q2	q4	OK	16.1005	34.695	1.10763	3.13137	5e-05	0.000150527	yes
gene3559	gene3559	CPC735_005660	NW_003315998.1:1345288-1346983	q1	q2	OK	3.19318	6.32822	0.986803	1.488	0.0249	0.0421542	yes
gene3559	gene3559	CPC735_005660	NW_003315998.1:1345288-1346983	q1	q3	OK	3.19318	17.3262	2.43989	4.03777	5e-05	0.000150527	yes
gene3559	gene3559	CPC735_005660	NW_003315998.1:1345288-1346983	q1	q4	OK	3.19318	8.30485	1.37896	2.14662	0.00285	0.00605391	yes
gene3559	gene3559	CPC735_005660	NW_003315998.1:1345288-1346983	q2	q3	OK	6.32822	17.3262	1.45308	2.94382	5e-05	0.000150527	yes
gene3559	gene3559	CPC735_005660	NW_003315998.1:1345288-1346983	q3	q4	OK	17.3262	8.30485	-1.06093	-2.28009	0.00055	0.00136993	yes
gene3560	gene3560	CPC735_005670	NW_003315998.1:1347223-1349233	q1	q4	OK	8.23163	12.951	0.653813	1.48509	0.021	0.0362247	yes
gene3561	gene3561	CPC735_005680	NW_003315998.1:1350359-1351535	q1	q2	OK	10.0736	33.4866	1.733	3.76619	5e-05	0.000150527	yes
gene3561	gene3561	CPC735_005680	NW_003315998.1:1350359-1351535	q1	q3	OK	10.0736	20.2827	1.00966	2.21509	0.00265	0.00566891	yes
gene3561	gene3561	CPC735_005680	NW_003315998.1:1350359-1351535	q1	q4	OK	10.0736	23.2311	1.20547	2.66283	0.0004	0.00102662	yes
gene3561	gene3561	CPC735_005680	NW_003315998.1:1350359-1351535	q2	q3	OK	33.4866	20.2827	-0.723339	-1.9013	0.00905	0.0171096	yes
gene3562	gene3562	CPC735_005690	NW_003315998.1:1351782-1355360	q1	q2	OK	15.3946	6.76183	-1.18694	-2.93094	5e-05	0.000150527	yes
gene3562	gene3562	CPC735_005690	NW_003315998.1:1351782-1355360	q2	q3	OK	6.76183	15.5638	1.20271	2.90449	5e-05	0.000150527	yes
gene3562	gene3562	CPC735_005690	NW_003315998.1:1351782-1355360	q2	q4	OK	6.76183	17.6108	1.38098	3.41816	5e-05	0.000150527	yes
gene3563	gene3563	CPC735_005700	NW_003315998.1:1356575-1360515	q1	q2	OK	42.7595	20.4191	-1.06633	-2.98802	5e-05	0.000150527	yes
gene3563	gene3563	CPC735_005700	NW_003315998.1:1356575-1360515	q1	q3	OK	42.7595	18.0014	-1.24814	-3.5309	5e-05	0.000150527	yes
gene3563	gene3563	CPC735_005700	NW_003315998.1:1356575-1360515	q1	q4	OK	42.7595	19.3289	-1.14549	-3.28443	5e-05	0.000150527	yes
gene3564	gene3564	CPC735_005710	NW_003315998.1:1362398-1362857	q1	q4	OK	66.315	145.624	1.13484	4.95793	0.0001	0.000287262	yes
gene3564	gene3564	CPC735_005710	NW_003315998.1:1362398-1362857	q2	q4	OK	67.9086	145.624	1.10058	4.62208	0.00035	0.000909126	yes
gene3564	gene3564	CPC735_005710	NW_003315998.1:1362398-1362857	q3	q4	OK	74.8247	145.624	0.960662	5.24348	0.0014	0.00318738	yes
gene3565	gene3565	CPC735_005720	NW_003315998.1:1363498-1364507	q1	q2	OK	1525.97	10.8688	-7.13339	-15.2705	5e-05	0.000150527	yes
gene3565	gene3565	CPC735_005720	NW_003315998.1:1363498-1364507	q1	q3	OK	1525.97	281.543	-2.4383	-6.77528	5e-05	0.000150527	yes
gene3565	gene3565	CPC735_005720	NW_003315998.1:1363498-1364507	q1	q4	OK	1525.97	21.5038	-6.14899	-15.9604	5e-05	0.000150527	yes
gene3565	gene3565	CPC735_005720	NW_003315998.1:1363498-1364507	q2	q3	OK	10.8688	281.543	4.69509	11.4832	5e-05	0.000150527	yes
gene3565	gene3565	CPC735_005720	NW_003315998.1:1363498-1364507	q2	q4	OK	10.8688	21.5038	0.9844	2.28199	0.00405	0.00830925	yes
gene3565	gene3565	CPC735_005720	NW_003315998.1:1363498-1364507	q3	q4	OK	281.543	21.5038	-3.71069	-11.8908	5e-05	0.000150527	yes
gene3566	gene3566	CPC735_005730	NW_003315998.1:1365257-1367413	q1	q2	OK	45.0347	28.9664	-0.636658	-1.836	0.0036	0.00747618	yes
gene3566	gene3566	CPC735_005730	NW_003315998.1:1365257-1367413	q1	q3	OK	45.0347	22.6518	-0.991413	-2.67752	5e-05	0.000150527	yes
gene3566	gene3566	CPC735_005730	NW_003315998.1:1365257-1367413	q1	q4	OK	45.0347	22.7908	-0.982582	-2.75391	5e-05	0.000150527	yes
gene3567	gene3567	CPC735_005740	NW_003315998.1:1368807-1371338	q1	q2	OK	135.265	28.2432	-2.25981	-6.25494	5e-05	0.000150527	yes
gene3567	gene3567	CPC735_005740	NW_003315998.1:1368807-1371338	q1	q3	OK	135.265	68.4784	-0.982065	-2.80127	5e-05	0.000150527	yes
gene3567	gene3567	CPC735_005740	NW_003315998.1:1368807-1371338	q1	q4	OK	135.265	63.0861	-1.10039	-3.13737	5e-05	0.000150527	yes
gene3567	gene3567	CPC735_005740	NW_003315998.1:1368807-1371338	q2	q3	OK	28.2432	68.4784	1.27774	3.69472	5e-05	0.000150527	yes
gene3567	gene3567	CPC735_005740	NW_003315998.1:1368807-1371338	q2	q4	OK	28.2432	63.0861	1.15942	3.351	5e-05	0.000150527	yes
gene3568	gene3568	CPC735_005750	NW_003315998.1:1372143-1372558	q1	q2	OK	47.8881	125.952	1.39514	5.00266	0.0003	0.000790541	yes
gene3568	gene3568	CPC735_005750	NW_003315998.1:1372143-1372558	q1	q3	OK	47.8881	147.797	1.62588	6.48676	5e-05	0.000150527	yes
gene3568	gene3568	CPC735_005750	NW_003315998.1:1372143-1372558	q1	q4	OK	47.8881	111.041	1.21335	4.68565	0.00145	0.00329123	yes
gene3569	gene3569	CPC735_005760	NW_003315998.1:1374820-1376026	q1	q2	OK	18.9894	72.4019	1.93083	5.1027	5e-05	0.000150527	yes
gene3569	gene3569	CPC735_005760	NW_003315998.1:1374820-1376026	q1	q3	OK	18.9894	72.6137	1.93504	4.93225	5e-05	0.000150527	yes
gene3569	gene3569	CPC735_005760	NW_003315998.1:1374820-1376026	q1	q4	OK	18.9894	39.8296	1.06864	2.64966	0.00015	0.000418224	yes
gene3569	gene3569	CPC735_005760	NW_003315998.1:1374820-1376026	q2	q4	OK	72.4019	39.8296	-0.862187	-2.4739	0.0002	0.000544585	yes
gene3569	gene3569	CPC735_005760	NW_003315998.1:1374820-1376026	q3	q4	OK	72.6137	39.8296	-0.866401	-2.38291	0.00015	0.000418224	yes
gene3570	gene3570	CPC735_005770	NW_003315998.1:1376639-1377642	q1	q3	OK	53.6978	207.78	1.95212	6.35393	5e-05	0.000150527	yes
gene3570	gene3570	CPC735_005770	NW_003315998.1:1376639-1377642	q1	q4	OK	53.6978	104.906	0.966169	3.15886	5e-05	0.000150527	yes
gene3570	gene3570	CPC735_005770	NW_003315998.1:1376639-1377642	q2	q3	OK	46.2491	207.78	2.16756	6.81685	5e-05	0.000150527	yes
gene3570	gene3570	CPC735_005770	NW_003315998.1:1376639-1377642	q2	q4	OK	46.2491	104.906	1.1816	3.73163	5e-05	0.000150527	yes
gene3570	gene3570	CPC735_005770	NW_003315998.1:1376639-1377642	q3	q4	OK	207.78	104.906	-0.985952	-3.42979	5e-05	0.000150527	yes
gene3571	gene3571	CPC735_005780	NW_003315998.1:1378054-1379107	q1	q2	OK	80.4589	582.965	2.85708	8.94069	5e-05	0.000150527	yes
gene3571	gene3571	CPC735_005780	NW_003315998.1:1378054-1379107	q1	q3	OK	80.4589	137.62	0.77437	2.53965	0.00045	0.00114163	yes
gene3571	gene3571	CPC735_005780	NW_003315998.1:1378054-1379107	q1	q4	OK	80.4589	147.222	0.871668	2.83893	0.0002	0.000544585	yes
gene3571	gene3571	CPC735_005780	NW_003315998.1:1378054-1379107	q2	q3	OK	582.965	137.62	-2.08271	-6.38326	5e-05	0.000150527	yes
gene3571	gene3571	CPC735_005780	NW_003315998.1:1378054-1379107	q2	q4	OK	582.965	147.222	-1.98542	-6.04816	5e-05	0.000150527	yes
gene3572	gene3572	CPC735_005790	NW_003315998.1:1379720-1382012	q1	q2	OK	4892.75	2399.72	-1.02778	-2.53366	0.0003	0.000790541	yes
gene3572	gene3572	CPC735_005790	NW_003315998.1:1379720-1382012	q1	q4	OK	4892.75	2918.37	-0.745481	-1.98462	0.0058	0.0114533	yes
gene3572	gene3572	CPC735_005790	NW_003315998.1:1379720-1382012	q2	q3	OK	2399.72	4523.6	0.914605	2.46793	0.00105	0.00246068	yes
gene3572	gene3572	CPC735_005790	NW_003315998.1:1379720-1382012	q3	q4	OK	4523.6	2918.37	-0.632306	-1.87367	0.017	0.0300111	yes
gene3573	gene3573	CPC735_005800	NW_003315998.1:1384794-1386376	q1	q2	OK	142.179	605.157	2.0896	5.44083	5e-05	0.000150527	yes
gene3573	gene3573	CPC735_005800	NW_003315998.1:1384794-1386376	q1	q4	OK	142.179	209.265	0.557621	1.43061	0.01385	0.0249717	yes
gene3573	gene3573	CPC735_005800	NW_003315998.1:1384794-1386376	q2	q3	OK	605.157	131.036	-2.20735	-5.41479	5e-05	0.000150527	yes
gene3573	gene3573	CPC735_005800	NW_003315998.1:1384794-1386376	q2	q4	OK	605.157	209.265	-1.53198	-3.71963	5e-05	0.000150527	yes
gene3573	gene3573	CPC735_005800	NW_003315998.1:1384794-1386376	q3	q4	OK	131.036	209.265	0.675371	1.63511	0.0031	0.00653375	yes
gene3574	gene3574	CPC735_005810	NW_003315998.1:1386580-1387135	q1	q2	OK	371.943	246.979	-0.590696	-3.2078	0.0112	0.0206883	yes
gene3574	gene3574	CPC735_005810	NW_003315998.1:1386580-1387135	q1	q3	OK	371.943	1088.42	1.54908	11.0177	5e-05	0.000150527	yes
gene3574	gene3574	CPC735_005810	NW_003315998.1:1386580-1387135	q1	q4	OK	371.943	764.388	1.03922	7.22516	5e-05	0.000150527	yes
gene3574	gene3574	CPC735_005810	NW_003315998.1:1386580-1387135	q2	q3	OK	246.979	1088.42	2.13977	13.7917	5e-05	0.000150527	yes
gene3574	gene3574	CPC735_005810	NW_003315998.1:1386580-1387135	q2	q4	OK	246.979	764.388	1.62992	10.3103	5e-05	0.000150527	yes
gene3574	gene3574	CPC735_005810	NW_003315998.1:1386580-1387135	q3	q4	OK	1088.42	764.388	-0.509855	-4.89468	0.01585	0.0281918	yes
gene3575	gene3575	CPC735_005820	NW_003315998.1:1388838-1390284	q1	q2	OK	32.787	13.436	-1.28702	-3.11914	5e-05	0.000150527	yes
gene3575	gene3575	CPC735_005820	NW_003315998.1:1388838-1390284	q2	q3	OK	13.436	30.9161	1.20225	3.023	5e-05	0.000150527	yes
gene3575	gene3575	CPC735_005820	NW_003315998.1:1388838-1390284	q2	q4	OK	13.436	28.4244	1.08102	2.65586	0.0002	0.000544585	yes
gene3576	gene3576	CPC735_005830	NW_003315998.1:1393281-1394415	q1	q2	OK	36.6146	88.9755	1.28099	3.64955	5e-05	0.000150527	yes
gene3576	gene3576	CPC735_005830	NW_003315998.1:1393281-1394415	q1	q4	OK	36.6146	117.148	1.67785	4.7072	5e-05	0.000150527	yes
gene3576	gene3576	CPC735_005830	NW_003315998.1:1393281-1394415	q2	q3	OK	88.9755	25.5668	-1.79914	-4.66488	5e-05	0.000150527	yes
gene3576	gene3576	CPC735_005830	NW_003315998.1:1393281-1394415	q3	q4	OK	25.5668	117.148	2.19599	5.62157	5e-05	0.000150527	yes
gene3577	gene3577	CPC735_005840	NW_003315998.1:1395512-1397740	q1	q2	OK	32.0257	47.301	0.562642	1.64098	0.0083	0.015832	yes
gene3577	gene3577	CPC735_005840	NW_003315998.1:1395512-1397740	q1	q3	OK	32.0257	22.5009	-0.509244	-1.48495	0.0216	0.0371498	yes
gene3577	gene3577	CPC735_005840	NW_003315998.1:1395512-1397740	q2	q3	OK	47.301	22.5009	-1.07189	-3.13125	5e-05	0.000150527	yes
gene3577	gene3577	CPC735_005840	NW_003315998.1:1395512-1397740	q2	q4	OK	47.301	30.5279	-0.631741	-1.8907	0.00385	0.00793768	yes
gene3579	gene3579	CPC735_005860	NW_003315998.1:1410378-1414917	q1	q2	OK	13.7848	27.4988	0.996293	2.74015	5e-05	0.000150527	yes
gene3579	gene3579	CPC735_005860	NW_003315998.1:1410378-1414917	q1	q3	OK	13.7848	22.9059	0.732645	2.00773	0.00075	0.00181671	yes
gene3579	gene3579	CPC735_005860	NW_003315998.1:1410378-1414917	q2	q4	OK	27.4988	14.2794	-0.945432	-2.64552	5e-05	0.000150527	yes
gene3579	gene3579	CPC735_005860	NW_003315998.1:1410378-1414917	q3	q4	OK	22.9059	14.2794	-0.681784	-1.90063	0.0014	0.00318738	yes
gene3580	gene3580	CPC735_005870	NW_003315998.1:1415397-1416790	q1	q2	OK	77.0104	31.4746	-1.29086	-3.69726	5e-05	0.000150527	yes
gene3580	gene3580	CPC735_005870	NW_003315998.1:1415397-1416790	q1	q3	OK	77.0104	28.0881	-1.4551	-4.36424	5e-05	0.000150527	yes
gene3580	gene3580	CPC735_005870	NW_003315998.1:1415397-1416790	q1	q4	OK	77.0104	28.1285	-1.45302	-4.19182	5e-05	0.000150527	yes
gene3581	gene3581	CPC735_005880	NW_003315998.1:1419566-1420221	q1	q2	OK	64.411	235.557	1.8707	6.13006	5e-05	0.000150527	yes
gene3581	gene3581	CPC735_005880	NW_003315998.1:1419566-1420221	q1	q4	OK	64.411	108.613	0.753813	2.37581	0.00255	0.00547283	yes
gene3581	gene3581	CPC735_005880	NW_003315998.1:1419566-1420221	q2	q3	OK	235.557	77.5057	-1.6037	-5.1773	5e-05	0.000150527	yes
gene3581	gene3581	CPC735_005880	NW_003315998.1:1419566-1420221	q2	q4	OK	235.557	108.613	-1.11689	-3.79311	5e-05	0.000150527	yes
gene3582	gene3582	CPC735_005890	NW_003315998.1:1420640-1421765	q1	q2	OK	53.8106	93.8273	0.802117	2.496	0.0004	0.00102662	yes
gene3582	gene3582	CPC735_005890	NW_003315998.1:1420640-1421765	q1	q3	OK	53.8106	106.134	0.979929	2.98611	5e-05	0.000150527	yes
gene3582	gene3582	CPC735_005890	NW_003315998.1:1420640-1421765	q1	q4	OK	53.8106	101.729	0.918775	2.79226	5e-05	0.000150527	yes
gene3583	gene3583	CPC735_005900	NW_003315998.1:1425189-1425726	q1	q3	OK	31.5269	301.536	3.25768	11.3569	5e-05	0.000150527	yes
gene3583	gene3583	CPC735_005900	NW_003315998.1:1425189-1425726	q1	q4	OK	31.5269	90.1527	1.51579	4.82367	0.00025	0.000668257	yes
gene3583	gene3583	CPC735_005900	NW_003315998.1:1425189-1425726	q2	q3	OK	40.6641	301.536	2.89051	10.5117	5e-05	0.000150527	yes
gene3583	gene3583	CPC735_005900	NW_003315998.1:1425189-1425726	q2	q4	OK	40.6641	90.1527	1.14862	3.78523	0.00045	0.00114163	yes
gene3583	gene3583	CPC735_005900	NW_003315998.1:1425189-1425726	q3	q4	OK	301.536	90.1527	-1.74189	-8.16808	5e-05	0.000150527	yes
gene3584	gene3584	CPC735_005910	NW_003315998.1:1427588-1429459	q1	q2	OK	404.2	167.32	-1.27246	-3.49642	5e-05	0.000150527	yes
gene3584	gene3584	CPC735_005910	NW_003315998.1:1427588-1429459	q1	q3	OK	404.2	174.954	-1.2081	-3.39479	5e-05	0.000150527	yes
gene3584	gene3584	CPC735_005910	NW_003315998.1:1427588-1429459	q1	q4	OK	404.2	164.879	-1.29366	-3.67529	5e-05	0.000150527	yes
gene3585	gene3585	CPC735_005920	NW_003315998.1:1429630-1431008	q1	q2	OK	165.303	60.9728	-1.43887	-4.62604	5e-05	0.000150527	yes
gene3585	gene3585	CPC735_005920	NW_003315998.1:1429630-1431008	q1	q3	OK	165.303	84.1123	-0.974722	-3.43437	5e-05	0.000150527	yes
gene3585	gene3585	CPC735_005920	NW_003315998.1:1429630-1431008	q2	q4	OK	60.9728	138.101	1.17949	4.05393	5e-05	0.000150527	yes
gene3585	gene3585	CPC735_005920	NW_003315998.1:1429630-1431008	q3	q4	OK	84.1123	138.101	0.715336	2.73401	0.00065	0.00159583	yes
gene3586	gene3586	CPC735_005930	NW_003315998.1:1432580-1437052	q1	q2	OK	101.835	54.3598	-0.905614	-2.52866	5e-05	0.000150527	yes
gene3586	gene3586	CPC735_005930	NW_003315998.1:1432580-1437052	q1	q3	OK	101.835	55.8778	-0.865881	-2.49965	0.00025	0.000668257	yes
gene3586	gene3586	CPC735_005930	NW_003315998.1:1432580-1437052	q1	q4	OK	101.835	29.942	-1.76599	-5.18698	5e-05	0.000150527	yes
gene3586	gene3586	CPC735_005930	NW_003315998.1:1432580-1437052	q2	q4	OK	54.3598	29.942	-0.860371	-2.59819	5e-05	0.000150527	yes
gene3586	gene3586	CPC735_005930	NW_003315998.1:1432580-1437052	q3	q4	OK	55.8778	29.942	-0.900104	-2.82687	5e-05	0.000150527	yes
gene3587	gene3587	CPC735_005940	NW_003315998.1:1439774-1441369	q1	q2	OK	233.62	161.568	-0.532019	-1.55775	0.01805	0.0316559	yes
gene3587	gene3587	CPC735_005940	NW_003315998.1:1439774-1441369	q1	q3	OK	233.62	105.442	-1.14772	-3.57107	5e-05	0.000150527	yes
gene3587	gene3587	CPC735_005940	NW_003315998.1:1439774-1441369	q1	q4	OK	233.62	119.497	-0.967197	-3.03728	5e-05	0.000150527	yes
gene3587	gene3587	CPC735_005940	NW_003315998.1:1439774-1441369	q2	q3	OK	161.568	105.442	-0.615697	-1.83695	0.0072	0.0139266	yes
gene3588	gene3588	CPC735_005950	NW_003315998.1:1442280-1443680	q1	q3	OK	284.198	168.184	-0.756859	-2.56923	0.0007	0.00170592	yes
gene3588	gene3588	CPC735_005950	NW_003315998.1:1442280-1443680	q1	q4	OK	284.198	140.695	-1.01432	-3.38133	5e-05	0.000150527	yes
gene3588	gene3588	CPC735_005950	NW_003315998.1:1442280-1443680	q2	q3	OK	286.212	168.184	-0.767044	-2.56761	0.0006	0.00148391	yes
gene3588	gene3588	CPC735_005950	NW_003315998.1:1442280-1443680	q2	q4	OK	286.212	140.695	-1.02451	-3.36947	5e-05	0.000150527	yes
gene3589	gene3589	CPC735_005960	NW_003315998.1:1444461-1448200	q1	q2	OK	32.9872	50.3343	0.609637	1.67722	0.0051	0.0102063	yes
[truncated: 41,529 more rows]
[truncated: 2 more columns]
