# Supplementary material for: Defining Critical Genes During Spherule Remodeling and Endospore Development in the Fungal Pathogen, Coccidioides posadasii
Source: Front Genet. 2020 May 15;11:483. doi: 10.3389/fgene.2020.00483 (PMC7243461; doi:10.3389/fgene.2020.00483)
Supplement: Supplementary file 10 [file Table_8.XLSX]

## Sheet: Table VOCs
Supplementary Table 8: Compound identification, chromatographic characteristics, and mean peak intensities for the 158 VOCs that are uniquely produced or consumed by C. posadasii strain C735 and Δcts2/Δard1/Δcts3
								C. posadasii C735	C. posadasii Δcts2/Δard1/Δcts3	Media blank
	Compound ID	CAS	ID level	1tR mean	2tR mean	LRI	Functional class	Mean area	Mean area	Mean area
1	acetonitrile	75-05-8	2	414.5	0.825	460.833	nitrogen-containing	1177.54	0	230.829
2	unknown-33		4	414.8	0.482	461	unknown	0	693.216	1758.11
3	hydrocarbon-49		3	474.333	0.418333	494.074	hydrocarbon	9313.2	0	247.246
4	unknown-55		4	486.4	0.486	500.778	unknown	9296.49	0	250.632
5	unknown-58		4	507.143	0.765714	512.302	unknown	11159.6	0	256.534
6	hydrocarbon-59		3	508	0.41	512.778	hydrocarbon	0	1066.78	0
7	unknown-60		3	519.2	0.428	519	unknown	1789.8	0	259.714
8	unknown-64		4	544.5	0.4825	533.056	unknown	0	813.196	0
9	unknown-70		4	549	0.4875	535.556	unknown	0	10709.3	0
10	unknown-71		4	552.4	0.43	537.444	unknown	18514.9	0	268.937
11	unknown-75		4	564.8	0.482	544.333	unknown	0	1083.87	0
12	unknown-76		4	564.857	0.517143	544.365	unknown	23020.6	0	272.441
13	unknown-77		4	572	0.4775	548.333	unknown	0	1381.29	0
14	unknown-82		4	581.6	0.416	553.667	unknown	0	127.179	2838.43
15	acid/ester/anhydride-106		3	677	0.81	606.63	acid/ester/anhydride	20258.8	0	0
16	hydrocarbon-110		3	693.333	0.42	615.654	hydrocarbon	795.816	0	0
17	unknown-112		4	694.667	0.513333	616.39	unknown	0	7529.74	4290.49
18	unknown-114		4	704.667	0.546667	621.915	unknown	1782.58	0	311.231
19	hydrocarbon-119		3	736.571	0.427143	639.542	hydrocarbon	3211.09	0	319.985
20	unknown-126		4	779	0.456667	662.983	unknown	10907.5	0	331.72
21	unknown-131		4	806.5	0.45	678.177	unknown	6412.57	0	0
22	unknown-132		4	806	0.5975	677.901	unknown	0	7267.66	0
23	hydrocarbon-138		3	837.6	0.424	695.359	hydrocarbon	18375.6	0	0
24	unknown-139		4	848	0.455	701.111	unknown	2617.5	0	0
25	unknown-141		4	845.333	1.11	699.63	unknown	5397.68	0	0
26	unknown-152		4	885.333	0.433333	721.852	unknown	563.15	0	0
27	unknown-161		4	903.429	0.811429	731.905	unknown	2648.9	0	366.358
28	hydrocarbon-162		3	904.286	0.434286	732.381	hydrocarbon	989.223	0	366.408
29	nitrogen-containing-165		3	911.2	0.642	736.222	nitrogen-containing	0	3898.37	53601.4
30	hydrocarbon-166		3	914	0.432857	737.778	hydrocarbon	6515.35	0	369.105
31	unknown-167		4	915	0.59	738.333	unknown	12287.3	0	369.462
32	unknown-186		4	1000	0.5675	785.556	unknown	6549.35	0	0
33	hydrocarbon-188		3	1004.57	0.427143	788.095	hydrocarbon	7603.13	0	394.261
34	unknown-189		4	1008	0.463333	790	unknown	1126.97	0	0
35	ether-203		3	1065.2	0.694	829.924	ether	4347.86	0	415.309
36	unknown-211		4	1094.67	0.56	852.417	unknown	15721.4	0	0
37	furfural	98-01-1	2	1155.5	1.0525	898.855	aldehyde, aromatic	812.341	0	449.954
38	unknown-235		4	1187	0.425	913.575	unknown	910.702	0	457
39	unknown-238		4	1189.33	0.463333	914.63	unknown	11420.7	0	0
40	1-hexanol	111-27-3	2	1194	0.718333	916.742	alcohol	596.229	0	458.73
41	unknown-240		4	1195.5	0.615	917.421	unknown	1042.45	0	0
42	p-xylene	106-42-3	2	1214.57	0.572857	926.05	aromatic	7233.23	0	463.312
43	unknown-247		4	1218	0.536667	927.602	unknown	8264.97	0	464.069
44	2-hexen-1-ol	928-94-9	2	1251	0.775	942.534	alcohol	1372.58	0	0
45	unknown-263		4	1277.43	0.418571	954.493	unknown	1076.31	0	477.456
46	peroxide-274		3	1296	0.793333	962.896	peroxide	5093.59	0	0
47	ether-276		3	1298	0.81	963.801	ether	12953.7	0	0
48	unknown-293		4	1348	1.395	986.425	unknown	0	78579.5	0
49	1-ethyl-4-methyl-benzene	622-96-8	2	1362.33	0.551667	992.911	aromatic	1022.94	0	496.731
50	1-ethyl-2-methyl-benzene	611-14-3	2	1358.57	0.545714	991.209	aromatic	2693.51	0	495.877
51	acid/ester/anhydride-312		3	1378	0.978	1000	acid/ester/anhydride	6494.52	0	500.489
52	hydrocarbon-317		3	1379.43	0.427143	1000.69	hydrocarbon	3138.64	0	500.557
53	nitrogen-containing-343		3	1420.5	0.5225	1020.43	nitrogen-containing	2172.28	0	0
54	methyl 2-hydroxy-4-methylpentanoate	40348-72-9	2	1421.33	0.756667	1020.83	acid/ester/anhydride	13080.9	0	0
55	unknown-351		4	1428.8	0.42	1024.42	unknown	371.144	0	512.422
56	alcohol-360		3	1444.57	0.562857	1032.01	alcohol	4168.59	0	516.284
57	unknown-362		4	1446	0.58	1032.69	unknown	4482.31	0	0
58	ether-365		3	1451.6	0.488	1035.38	ether	27115.5	0	517.936
59	aromatic-371		3	1461.43	0.612857	1040.11	aromatic	1291.39	0	520.361
60	benzofuran	271-89-6	2	1483.67	0.773333	1050.8	heteroaromatic	1098.18	0	525.787
61	hydrocarbon-388		3	1494	0.415	1055.77	hydrocarbon	2766.73	0	0
62	unknown-389		4	1495.33	0.55	1056.41	unknown	1659.97	0	0
63	benzene, 1,2,3-trimethyl-	526-73-8	2	1508.67	0.583333	1062.82	aromatic	1227.8	0	531.702
64	hydrocarbon-408		3	1520.4	0.492	1068.46	hydrocarbon	1282.95	0	534.477
65	aromatic alcohol-411		3	1530.57	1.43286	1073.35	alcohol, aromatic	1910.38	0	537.392
66	unknown-414		4	1534.67	0.626667	1075.32	unknown	6257.7	0	0
67	unknown-421		4	1550	0.59	1082.69	unknown	3320.68	0	0
68	hydrocarbon-435		3	1578.4	0.446	1096.35	hydrocarbon	4337.54	0	548.396
69	alcohol-442		3	1592	0.651429	1103.09	alcohol	1127.48	0	551.872
70	hydrocarbon-443		3	1596	0.492	1105.15	hydrocarbon	8202.53	0	552.823
71	hydrocarbon-447		3	1602.33	0.441667	1108.42	hydrocarbon	3113.26	0	554.43
72	unknown-448		4	1601.2	0.778	1107.84	unknown	2883.18	0	554.307
73	alcohol-454		3	1618	0.6275	1116.49	alcohol	2944.25	0	558.561
74	benzeneacetaldehyde	122-78-1	2	1618.8	0.844	1116.91	aldehyde, aromatic	1620.89	0	558.876
75	alcohol-461		3	1621.33	0.528333	1118.21	alcohol	3587.7	0	559.371
76	benzyl alcohol	100-51-6	2	1624.29	1.29	1119.73	alcohol, aromatic	0	1728.59	14322.6
77	unknown-471		4	1640.33	0.395	1128.01	unknown	1011.32	0	564.201
78	unknown-474		4	1648.33	0.438333	1132.13	unknown	893.307	0	566.284
79	hydrocarbon-476		3	1653.33	0.636667	1134.71	hydrocarbon	0	935.705	0
80	heteroaromatic-488		3	1679.14	0.557143	1148.01	heteroaromatic	10348.8	0	574.284
81	ketone-498		3	1700.57	0.608571	1159.06	ketone	2436.93	0	579.833
82	ether-499		3	1700.67	0.736667	1159.11	ether	0	2778.59	18158.4
83	aromatic-502		3	1708.33	0.673333	1163.06	aromatic	1728.79	0	581.866
84	alcohol-506		3	1720.29	0.557143	1169.22	alcohol	2532.55	0	584.888
85	unknown-512		4	1749.67	0.556667	1184.36	unknown	2704.75	0	592.46
86	unknown-523		4	1777.43	0.715714	1198.67	unknown	2386.01	0	599.695
87	hydrocarbon-526		3	1785	0.43	1202.76	hydrocarbon	566.108	0	0
88	alcohol-528		3	1794	0.531667	1207.73	alcohol	0	2420.08	3399.92
89	unknown-529		4	1802	0.624	1212.15	unknown	544.477	0	606.389
90	hydrocarbon-531		3	1808.29	0.434286	1215.63	hydrocarbon	1484.1	0	608.031
91	unknown-533		4	1815.43	0.512857	1219.57	unknown	4660.11	0	610.043
92	alcohol-542		3	1848.29	0.431429	1237.73	alcohol	5751.11	0	619.079
93	unknown-544		4	1854	0.626667	1240.88	unknown	5744.2	0	620.755
94	unknown-552		4	1868.67	0.613333	1248.99	unknown	34547.2	0	0
95	unknown-553		4	1868.33	0.693333	1248.8	unknown	891.494	0	624.748
96	decanal	112-31-2	2	1874.8	0.566	1252.38	aldehyde	2646.9	0	626.471
97	aromatic-568		3	1891.33	0.78	1261.51	aromatic	938.981	0	0
98	unknown-572		3	1896	0.498571	1264.09	unknown	560.599	0	632.293
99	hydrocarbon-573		3	1901.33	0.496667	1267.03	hydrocarbon	1249.01	0	0
100	peroxide-590		3	1932	0.4975	1283.98	peroxide	10129.8	0	0
101	unknown-593		4	1936	0.398571	1286.19	unknown	1846.25	0	643.293
102	ether-597		3	1942.67	0.595	1289.87	ether	2752.8	0	645.233
103	alcohol-601		3	1954	0.455	1296.13	alcohol	1540.36	0	0
104	unknown-609		4	1967.6	0.574	1303.88	unknown	0	888.081	1929.51
105	unknown-610		4	1967.2	0.384	1303.65	unknown	1092.03	0	652.016
106	unknown-613		4	1976	0.391667	1308.82	unknown	2107.85	0	654.608
107	unknown-615		4	1980.5	0.63	1311.47	unknown	7454.12	0	656.05
108	unknown-625		4	1987	0.365	1315.29	unknown	0	639.594	0
109	unknown-635		4	1999.43	0.367143	1322.61	unknown	8170.6	0	661.486
110	unknown-638		4	2008.4	0.39	1327.88	unknown	3047.82	0	664.136
111	unknown-641		4	2008	0.3675	1327.65	unknown	0	706.294	0
112	ketone-642		3	2012.29	0.577143	1330.17	ketone	6265.14	0	665.373
113	unknown-646		4	2016.5	0.8025	1332.65	unknown	1026.03	0	666.725
114	unknown-651		4	2026.57	0.605714	1338.57	unknown	861.906	0	669.589
115	unknown-662		4	2047.2	0.37	1350.71	unknown	0	1072.83	0
116	unknown-666		4	2058	0.35	1357.06	unknown	10423.1	0	0
117	alcohol-670		3	2062.57	0.535714	1359.75	alcohol	5860.1	0	680.142
118	unknown-672		4	2068	0.503333	1362.94	unknown	3579	0	681.722
119	unknown-684		4	2091.2	0.364	1376.59	unknown	0	2943.65	0
120	hydrocarbon-701		3	2130.5	0.455	1399.69	hydrocarbon	1728.44	0	700.071
121	ketone-718		3	2162.33	0.56	1419.58	ketone	12452.5	0	710.072
122	unknown-738		4	2207.2	0.374	1447.62	unknown	0	1371.92	0
123	hydrocarbon-746		3	2217.33	0.466667	1453.96	hydrocarbon	1394.72	0	0
124	unknown-748		4	2220	0.372857	1455.62	unknown	0	1410.59	4927.53
125	unknown-750		4	2222.5	0.5425	1457.19	unknown	3548.21	0	728.865
126	unknown-755		4	2226.67	0.528333	1459.79	unknown	0	1364.02	2811.01
127	hydrocarbon-760		3	2234.4	0.444	1464.62	hydrocarbon	5518.08	0	732.534
128	aromatic ketone-768		3	2244.5	0.585	1470.94	ketone, aromatic	2170.74	0	735.761
129	hydrocarbon-770		3	2247.67	0.438333	1472.92	hydrocarbon	7560.41	0	736.677
130	hydrocarbon-781		3	2261.2	0.444	1481.38	hydrocarbon	1647.5	0	740.909
131	aromatic alcohol-821		3	2312.8	1.16	1514.25	alcohol, aromatic	63300.7	0	757.704
132	terpene-827		3	2319.5	0.5725	1518.63	terpene	352.603	0	759.6
133	unknown-843		3	2340	0.452	1532.03	unknown	5319.58	0	766.239
134	hydrocarbon-852		3	2354.29	0.447143	1541.36	hydrocarbon	6324.33	0	770.905
135	unknown-862		4	2366	0.375	1549.02	unknown	2344.02	0	0
136	unknown-877		4	2377	0.375	1556.21	unknown	12225.3	0	0
137	hydrocarbon-883		3	2380	0.46	1558.17	hydrocarbon	3895.14	0	0
138	unknown-899		3	2391	0.515	1565.36	unknown	0	1811.21	0
139	unknown-904		3	2396.67	0.456667	1569.06	unknown	2310.66	0	0
140	unknown-905		4	2393.5	0.5125	1566.99	unknown	18183.4	0	0
141	aromatic ketone-934		3	2426.67	0.745	1588.67	ketone, aromatic	1969.14	0	794.708
142	unknown-948		4	2437.33	0.496667	1595.64	unknown	4987.01	0	0
143	unknown-967		4	2459	0.4	1608.38	unknown	3658.62	0	804.39
144	ether-1000		3	2507	0.6925	1635.2	ether	615.236	0	817.944
145	unknown-1021		4	2531	0.381667	1648.6	unknown	0	4167.14	1.33669e+06
146	unknown-1030		4	2548.4	0.728	1658.32	unknown	2704.34	0	829.526
147	unknown-1031		4	2549.33	0.34	1658.85	unknown	13062	0	0
148	unknown-1035		4	2556	0.38	1662.57	unknown	0	1971.78	0
149	unknown-1040		4	2562.5	0.3925	1666.2	unknown	10824.3	0	0
150	unknown-1041		4	2559.5	0.395	1664.53	unknown	0	330.791	3166.48
151	unknown-1057		4	2590	0.488571	1681.56	unknown	1381.24	0	841.026
152	unknown-1076		4	2619.33	0.516667	1697.95	unknown	222716	0	849.234
153	unknown-1087		4	2636	0.382	1706.31	unknown	97972.3	0	853.346
154	unknown-1093		4	2639.5	0.4	1708.01	unknown	2094.96	0	854.205
155	unknown-1100		4	2645.33	0.34	1710.84	unknown	4857.26	0	0
156	unknown-1107		4	2662.5	0.34	1719.17	unknown	2987.3	0	859.757
157	unknown-1108		4	2664.67	0.52	1720.23	unknown	15147.7	0	0
158	unknown-1114		4	2667	0.425	1721.36	unknown	0	2060.4	0
Notes:
1tR = First dimension retention time
2tR = Second dimension retention time
LRI = Linear retention index; bold indicates RI is consistent with the midpolar Rxi-624Sil stationary phase, as previously described by Bean et al., 2016
Mean area = Bold indicates p-value < 0.05 using Wilcoxon Rank Sum test (FDR < 0.05)
