# Supplementary material for: Defining Critical Genes During Spherule Remodeling and Endospore Development in the Fungal Pathogen, Coccidioides posadasii
Source: Front Genet. 2020 May 15;11:483. doi: 10.3389/fgene.2020.00483 (PMC7243461; doi:10.3389/fgene.2020.00483)
Supplement: Supplementary file 12 [file Table_10.XLSX]

## Sheet: Sheet1
Supplemental Table 10. Volatile Metabolite Sampling and Analysis Conditions
Sampling and injection
SPME fiber
length	1 cm
polymer composition	divinylbenzene/carboxen/polydimethylsiloxane
polymer thickness	50/30 μm
Sample incubation
temperature	50 °C
time	5 min
agitation	600 rpm; 10 s on, 1 s off
VOC sampling
temperature	50 °C
time	10 min
fiber penetration	21 mm
agitation	on
VOC injection
time	3 min
fiber penetration	67 mm
inlet temperature	250 °C
injection split	splitless
GC ´ GC
1D column	60 m × 250 μm × 1.4 μm Rxi-624Sil
2D column	1 m × 250 μm × 0.5 μm Stabilwax
Primary oven	35 °C (0.5 min) to 230 °C (5 min) at 5 °C/min
Secondary oven	+5 °C offset from primary oven
Quad-jet modulator	+20 °C offset from primary oven
Modulation period	2 s (0.5 s hot, 0.5 s cold pulses)
Carrier gas	He, 2 mL/min
Transfer line	250 °C
TOFMS
Electron impact	-70 eV
Acquisition range	35 – 400 m/z
Acquisition rate	100 spectra/s
Ion source temperature	250 °C
Peak finding and alignment
Baseline	middle of the noise
Signal-to-noise (S/N)	≥ 50, 2 apexing masses
Combining subpeaks	ms match ≥ 600; 1tR shift = 2 s; 2tR shift ≤ 0.1 s
Peak alignment	ms match ≥ 600; 1tR shift ≤ 6 s; 2tR shift ≤ 0.2 s
S/N 2nd round peak finding	≥ 5, 2 apexing masses
